# Supplementary material for: 4-Formyl-2-nitro­phenyl benzoate
Source: Acta Crystallogr Sect E Struct Rep Online. 2014 Feb 8;70(Pt 3):o268. doi: 10.1107/S1600536814002694 (PMC3998475; doi:10.1107/S1600536814002694)
Supplement: Supplementary file 2 [file e-70-0o268-Isup2.hkl]

#
# h,k,l, Fc-squared, Fo-squared, sigma(Fo-squared) and status flag
#
data_I
_shelx_title ' rodolfo_a1 in P 21/c'
_shelx_refln_list_code          4
_shelx_F_calc_maximum      142.55
_exptl_crystal_F_000       560.00
_reflns_d_resolution_high  0.8205
 
loop_
 _symmetry_equiv_pos_as_xyz
 'x, y, z'
 '-x, y+1/2, -z+1/2'
 '-x, -y, -z'
 'x, -y-1/2, z-1/2'
 
_cell_length_a    11.3478
_cell_length_b     3.7101
_cell_length_c    27.7230
_cell_angle_alpha  90.000
_cell_angle_beta   94.979
_cell_angle_gamma  90.000
 
_shelx_F_squared_multiplier     1.000
 
loop_
 _refln_index_h
 _refln_index_k
 _refln_index_l
 _refln_F_squared_calc
 _refln_F_squared_meas
 _refln_F_squared_sigma
 _refln_observed_status
   1   0   0      221.26      203.60     10.75 o
   2   0   0    12837.64    11194.21    114.26 o
   4   0   0      645.86      665.25     36.09 o
   5   0   0     1433.03     1364.60     57.88 o
   6   0   0       11.06       14.25      4.66 o
   7   0   0      104.11       95.61     25.23 o
   8   0   0        3.75        7.77     10.36 o
   9   0   0     1683.89     1815.79    118.93 o
  10   0   0      233.50      234.00     22.04 o
  11   0   0       68.10       85.34     25.31 o
  12   0   0      173.01      188.10     35.99 o
  13   0   0        3.41        3.26      8.22 o
   1   1   0     2691.93     2602.22     49.78 o
   2   1   0     1146.37     1094.75     26.36 o
   3   1   0      207.45      215.11     12.73 o
   4   1   0      375.85      350.56     16.04 o
   5   1   0        7.48        6.47      2.88 o
   6   1   0       31.87       33.44      6.29 o
   7   1   0       64.14       55.85      8.14 o
   8   1   0       77.26       68.51     11.59 o
   9   1   0      197.51      169.84     17.27 o
  10   1   0       39.07       40.21     11.55 o
  11   1   0       24.99       21.85      7.98 o
  12   1   0        9.46        5.38     11.52 o
  13   1   0       35.13       21.36     11.51 o
   0   2   0      920.82     1005.57     66.50 o
   1   2   0      618.63      695.81     39.18 o
   2   2   0     1891.32     2168.83     71.12 o
   3   2   0      429.15      519.90     50.83 o
   4   2   0      398.57      430.82     47.45 o
   5   2   0       17.66       18.69      8.49 o
   6   2   0      178.27      175.40     32.05 o
   7   2   0       38.07       30.61     10.55 o
   8   2   0      135.80      116.57     20.45 o
   9   2   0        0.61       -0.70      4.69 o
  10   2   0        3.38        2.64      6.54 o
  11   2   0       52.75       44.15      9.67 o
  12   2   0       12.64       13.97      5.37 o
   1   3   0       39.55       38.00     10.78 o
   2   3   0        0.02        3.89      5.79 o
   3   3   0      335.14      353.35     42.96 o
   4   3   0      317.99      388.08     45.32 o
   5   3   0      166.28      153.22     21.12 o
   6   3   0      371.25      405.92     40.35 o
   7   3   0        6.05       -0.43      7.50 o
   8   3   0       38.70       42.53     14.65 o
   9   3   0        9.19       -2.98      9.89 o
  10   3   0       11.08        5.45      4.26 o
   0   4   0       26.40       23.64      9.35 o
   1   4   0        8.67        4.89      4.49 o
   2   4   0       20.30       15.40      4.99 o
   3   4   0       11.24        1.53     10.12 o
   4   4   0       61.01       55.75     11.23 o
   5   4   0        4.69        6.65      7.14 o
   6   4   0       75.06       46.81     12.50 o
 -13   1   1        3.81       -0.55      5.03 o
 -12   1   1        1.04        1.41      6.79 o
 -11   1   1        0.07       -1.72      6.48 o
 -10   1   1      104.66      101.14     12.96 o
  -9   1   1       20.77       21.50      4.95 o
  -8   1   1        0.45       -5.94      4.11 o
  -7   1   1      494.91      529.44     26.34 o
  -6   1   1      382.34      412.25     21.28 o
  -5   1   1      165.22      147.43     13.27 o
  -4   1   1      739.27      744.76     30.96 o
  -3   1   1      397.46      394.93     15.85 o
  -2   1   1     1224.44     1223.38     27.27 o
  -1   1   1     8037.03     8333.82     72.79 o
   0   1   1     8944.85     9172.60     97.36 o
   1   1   1     5939.62     6089.63     79.37 o
   2   1   1    20320.13    23253.11    103.39 o
   3   1   1     1703.84     1701.08     35.14 o
   4   1   1       10.75        9.70      2.85 o
   5   1   1      635.37      677.65     21.10 o
   6   1   1       31.13       32.65      5.81 o
   7   1   1      520.57      526.43     25.62 o
   8   1   1       63.34       47.82     12.23 o
   9   1   1      226.36      171.84     16.82 o
  10   1   1      561.82      643.36     46.39 o
  11   1   1       27.10       33.75     11.30 o
  12   1   1       64.00       69.62     27.19 o
  13   1   1        0.50       19.31     11.07 o
 -12   2   1       35.46       34.15      7.37 o
 -11   2   1       12.75       11.17      4.59 o
 -10   2   1        2.22        4.08      7.30 o
  -9   2   1       20.25       12.48      5.88 o
  -8   2   1      370.94      377.13     37.68 o
  -7   2   1      328.97      304.60     32.73 o
  -6   2   1       47.70       48.49     14.47 o
  -5   2   1      160.29      155.86     28.60 o
  -4   2   1     2124.29     2642.21    116.61 o
  -3   2   1     2055.71     2499.17    110.73 o
  -2   2   1     2548.32     2914.09    158.77 o
  -1   2   1      769.67      848.93     42.88 o
   0   2   1      113.76      136.82     17.80 o
   1   2   1      635.22      675.65     51.93 o
   2   2   1       10.18       12.19      7.63 o
   3   2   1        0.15       -5.70      4.40 o
   4   2   1       35.05       39.57     15.86 o
   5   2   1       32.91       37.36     14.24 o
   6   2   1      431.83      496.36     37.43 o
   7   2   1      150.28      150.62     22.40 o
   8   2   1       10.62       14.13      7.88 o
   9   2   1        0.15      -20.66     13.77 o
  10   2   1        0.41       -4.33      6.50 o
  11   2   1       10.61       11.65     10.85 o
  12   2   1        0.03       -0.86      4.00 o
 -10   3   1        2.77        7.32      5.55 o
  -9   3   1       37.76       29.23     11.44 o
  -8   3   1       36.44       43.28     15.43 o
  -7   3   1       50.92       57.24     20.81 o
  -6   3   1      429.11      495.35     37.61 o
  -5   3   1       10.15        7.97      4.52 o
  -4   3   1        0.32       -1.91      6.22 o
  -3   3   1        0.12       -7.50      6.62 o
  -2   3   1       82.49       89.92     20.64 o
  -1   3   1      232.81      200.11     50.15 o
   0   3   1       42.98       25.39     15.25 o
   1   3   1        3.03        4.06      7.70 o
   2   3   1      203.80      210.06     31.66 o
   3   3   1        8.28        6.88      6.29 o
   4   3   1      337.86      325.79     30.79 o
   5   3   1      196.21      211.70     25.03 o
   6   3   1      106.49      111.87     16.68 o
   7   3   1      144.33      139.31     28.81 o
   8   3   1       36.86       45.91     16.60 o
   9   3   1       26.70       20.24     11.31 o
  10   3   1       23.19       21.88      6.88 o
  -6   4   1      121.21      117.44     19.03 o
  -5   4   1        2.73       -4.09      4.60 o
  -4   4   1      111.98      101.66     17.92 o
  -3   4   1        0.06       -2.64      4.89 o
  -2   4   1       26.92       19.93      7.76 o
  -1   4   1        0.45        6.27      4.03 o
   0   4   1       23.69       16.82      5.80 o
   1   4   1        9.76        5.56      5.90 o
   2   4   1       18.05       10.93      6.27 o
   3   4   1        0.53        0.23      4.36 o
   4   4   1       87.11       87.42     13.57 o
   5   4   1      113.92      115.91     20.83 o
   6   4   1       13.25       11.84      6.70 o
 -13   0   2        6.45       16.12     10.45 o
 -12   0   2      163.63      186.80     36.36 o
 -11   0   2        4.91        3.44      5.09 o
 -10   0   2      104.96       91.58     14.94 o
  -9   0   2      151.39      146.93     34.05 o
  -8   0   2       77.35       78.85     24.81 o
  -7   0   2      175.93      185.52     28.23 o
  -6   0   2      395.69      336.33     33.71 o
  -5   0   2     2173.11     1905.32     71.39 o
  -4   0   2      168.29      109.15     14.46 o
  -3   0   2     1360.13     1085.34     41.96 o
  -2   0   2     2344.41     1896.19     45.74 o
  -1   0   2     5718.70     5047.23     56.33 o
   1   0   2     1870.34     1702.43     35.46 o
   2   0   2      831.36      745.96     30.36 o
   3   0   2      265.10      270.58     23.29 o
   4   0   2       74.90       77.73      7.79 o
   5   0   2      406.00      329.95     32.24 o
   6   0   2      606.42      544.71     31.58 o
   7   0   2        9.74       15.29      8.27 o
   8   0   2      152.69      147.73     31.67 o
   9   0   2     1111.09     1124.73     91.92 o
  10   0   2       30.41       21.87      4.11 o
  11   0   2      533.82      583.49     64.83 o
  12   0   2       28.04       18.90      8.08 o
  13   0   2       29.08       25.44     11.08 o
 -13   1   2        0.08        3.79      8.95 o
 -12   1   2       11.91        3.11      7.02 o
 -11   1   2       30.92       27.39      6.47 o
 -10   1   2        1.20        2.98      2.79 o
  -9   1   2      178.56      165.35     12.81 o
  -8   1   2      201.20      204.34     20.25 o
  -7   1   2       77.07       82.15     10.44 o
  -6   1   2      170.05      171.21     16.13 o
  -5   1   2      682.86      764.39     34.97 o
  -4   1   2     1194.46     1320.98     41.99 o
  -3   1   2      535.08      515.10     18.20 o
  -2   1   2     5382.24     5650.07     60.81 o
  -1   1   2     1527.56     1437.95     29.75 o
   0   1   2     6782.42     6889.69     84.47 o
   1   1   2     3292.16     2938.79     51.99 o
   2   1   2    10950.92    11491.97     70.19 o
   3   1   2      516.14      574.85     17.05 o
   4   1   2      581.77      619.56     20.03 o
   5   1   2      108.37       97.40      8.05 o
   6   1   2      588.66      611.97     25.06 o
   7   1   2       83.91       73.21     11.57 o
   8   1   2        2.11       -6.32      5.74 o
   9   1   2      361.91      354.08     28.51 o
  10   1   2       83.70       96.13     18.67 o
  11   1   2      296.49      392.50     35.90 o
  12   1   2       11.78       14.31      5.38 o
  13   1   2        0.17       -0.36      5.95 o
 -12   2   2        0.17       -0.64      6.08 o
 -11   2   2        6.13       11.57      5.36 o
 -10   2   2       48.48       38.22     10.96 o
  -9   2   2      186.98      156.54     24.89 o
  -8   2   2       27.85       43.56      9.70 o
  -7   2   2       13.04       10.82     15.81 o
  -6   2   2       30.67       37.24     14.47 o
  -5   2   2      180.80      185.87     32.59 o
  -4   2   2      269.98      270.91     37.19 o
  -3   2   2       21.98       26.65     12.21 o
  -2   2   2       88.30       98.65     16.30 o
  -1   2   2      371.60      415.16     30.06 o
   0   2   2       59.40       55.98     11.99 o
   1   2   2     1409.17     1526.64     59.66 o
   2   2   2      184.62      179.96     20.92 o
   3   2   2      710.46      788.34     62.37 o
   4   2   2      715.69      775.18     63.79 o
   5   2   2      390.29      408.10     48.02 o
   6   2   2       94.77       93.68     15.91 o
   7   2   2       93.84      104.63     18.09 o
   8   2   2      227.31      203.69     39.73 o
   9   2   2      258.12      285.95     45.46 o
  10   2   2        8.13       21.02      8.16 o
  11   2   2       45.08       43.49      9.35 o
  12   2   2       67.81       65.24      9.88 o
 -10   3   2        0.35        3.20      5.45 o
  -9   3   2       32.05       24.35      8.35 o
  -8   3   2        2.88        3.52      5.78 o
  -7   3   2       29.06       22.90     14.17 o
  -6   3   2        3.06       -6.53      4.88 o
  -5   3   2        0.03        0.93      4.06 o
  -4   3   2      231.03      230.26     26.61 o
  -3   3   2        0.43      -12.79     17.85 o
  -2   3   2      292.18      332.07     27.79 o
  -1   3   2       25.54       27.75     11.12 o
   0   3   2        0.52      -13.11     17.43 o
   1   3   2        0.97        6.35     14.19 o
   2   3   2       28.31       24.94     11.20 o
   3   3   2      357.56      374.51     44.11 o
   4   3   2        6.26       -0.43      3.77 o
   5   3   2       89.99       67.73     12.26 o
   6   3   2      169.46      154.22     19.65 o
   7   3   2       20.24       28.64     15.37 o
   8   3   2       39.88       36.70     13.82 o
   9   3   2       19.34       -5.57      9.06 o
  10   3   2        2.16        1.89      3.48 o
  -6   4   2       37.39       39.11     10.91 o
  -5   4   2       23.37       18.67      8.89 o
  -4   4   2        0.02      -15.89     10.60 o
  -3   4   2        3.36        0.81      4.72 o
  -2   4   2        1.41       -6.12      8.29 o
  -1   4   2        2.61        5.74      3.18 o
   0   4   2       32.11       24.24      7.54 o
   1   4   2       11.15        1.37      3.12 o
   2   4   2       11.45       12.63      6.79 o
   3   4   2       26.80       15.56      6.79 o
   4   4   2       23.68       16.13      6.70 o
   5   4   2       49.09       29.38     10.93 o
   6   4   2        1.10       -3.08      5.08 o
 -13   1   3       26.60       23.61     10.56 o
 -12   1   3       22.42       15.06     10.62 o
 -11   1   3       35.47       33.59     10.27 o
 -10   1   3       10.19       13.07      4.54 o
  -9   1   3      209.82      203.84     14.64 o
  -8   1   3        5.48        3.40      3.39 o
  -7   1   3      383.91      447.45     24.76 o
  -6   1   3      204.38      189.34     20.00 o
  -5   1   3     1211.00     1450.48     48.83 o
  -4   1   3       57.69       55.54      9.02 o
  -3   1   3     2356.90     2396.17     39.29 o
  -2   1   3      729.63      737.52     18.38 o
  -1   1   3     3112.28     3095.68     38.18 o
   0   1   3      685.46      679.19     16.78 o
   1   1   3     1579.17     1596.72     27.88 o
   2   1   3      741.92      683.82     24.82 o
   3   1   3      270.77      240.74      9.57 o
   4   1   3      331.92      324.35     12.90 o
   5   1   3       15.66       18.69      4.42 o
   6   1   3       15.17       10.92      4.98 o
   7   1   3        2.90        1.82      6.24 o
   8   1   3      596.29      549.35     41.58 o
   9   1   3        1.13       -0.68      3.49 o
  10   1   3      248.85      263.19     47.34 o
  11   1   3      164.32      182.59     23.87 o
  12   1   3       29.47       34.10      9.90 o
  13   1   3       33.58       29.27     14.60 o
 -12   2   3        0.52        2.25      3.02 o
 -11   2   3        4.29        4.84      6.16 o
 -10   2   3       20.14       19.56      5.92 o
  -9   2   3      161.59      172.76     24.70 o
  -8   2   3        0.08       -3.52      5.93 o
  -7   2   3        7.63       21.12     20.30 o
  -6   2   3       18.45       24.94     12.55 o
  -5   2   3      244.86      278.02     26.62 o
  -4   2   3     2075.58     2482.83    117.90 o
  -3   2   3       65.70      104.96     24.64 o
  -2   2   3     1091.26     1257.15     53.09 o
  -1   2   3        0.00       -1.06      5.81 o
   0   2   3      315.76      333.32     28.41 o
   1   2   3        0.00        1.12      3.92 o
   2   2   3      294.81      328.66     27.87 o
   3   2   3      336.06      386.73     44.00 o
   4   2   3     1110.66     1267.41     82.89 o
   5   2   3      267.72      296.03     40.86 o
   6   2   3      116.83      117.12     20.10 o
   7   2   3      129.93      143.42     29.05 o
   8   2   3      173.44      190.51     35.17 o
   9   2   3       78.54       59.52     18.26 o
  10   2   3       11.24        7.67      5.33 o
  11   2   3       61.41       45.44     12.29 o
  12   2   3       43.81       52.71     10.45 o
 -10   3   3       13.62       11.91      6.39 o
  -9   3   3      109.65      126.64     21.81 o
  -8   3   3       20.70       19.56     13.60 o
  -7   3   3      130.14      147.66     31.59 o
  -6   3   3       31.76       29.40      8.52 o
  -5   3   3       74.01       72.70     11.41 o
  -4   3   3      395.64      457.76     44.53 o
  -3   3   3        0.56        1.14     12.23 o
  -2   3   3       11.37       17.69      6.83 o
  -1   3   3       14.48       12.83      5.91 o
   0   3   3        1.11        9.88     10.65 o
   1   3   3      201.64      200.01     44.15 o
   2   3   3      138.57      159.84     28.58 o
   3   3   3        6.88        0.86      5.19 o
   4   3   3      213.26      177.55     22.19 o
   5   3   3        3.97        7.95      5.68 o
   6   3   3       28.07       31.72     14.98 o
   7   3   3       18.89       17.09     10.64 o
   8   3   3       48.42       51.49     18.01 o
   9   3   3       11.52        9.00      6.45 o
  10   3   3        3.52       10.27      6.72 o
  -6   4   3       39.24       17.90      7.58 o
  -5   4   3       25.81        6.16      5.44 o
  -4   4   3       11.24        3.21      5.10 o
  -3   4   3       12.45       19.68      8.30 o
  -2   4   3        0.00       12.84      8.52 o
  -1   4   3        6.87        4.35      4.63 o
   0   4   3        5.22       -1.27     13.28 o
   1   4   3       35.00       31.75     13.00 o
   2   4   3        3.35       -1.59      4.02 o
   3   4   3       26.63       25.20      8.45 o
   4   4   3        2.29        3.70      3.38 o
   5   4   3      305.98      344.41     23.79 o
   6   4   3        0.38        4.05      4.91 o
 -13   0   4       49.79       29.76     12.33 o
 -12   0   4       85.24      110.74     19.28 o
 -11   0   4        7.53        0.39      6.27 o
 -10   0   4       31.49       30.04      9.61 o
  -9   0   4        0.74        4.39     10.90 o
  -7   0   4     3157.88     3547.57    125.51 o
  -6   0   4      629.38      694.11     49.76 o
  -5   0   4     4542.00     4806.12    118.86 o
  -4   0   4     3162.09     2851.70     80.39 o
  -3   0   4      597.48      545.83     30.97 o
  -2   0   4       88.82       71.39      9.57 o
  -1   0   4       69.83       58.22      6.17 o
   0   0   4       44.10       50.55      7.41 o
   1   0   4     3014.35     2842.85     58.61 o
   2   0   4     9272.58     8491.26    121.76 o
   3   0   4      462.00      342.43     26.18 o
   4   0   4      379.32      319.34     21.66 o
   5   0   4      190.09      193.63     19.65 o
   6   0   4     1280.19     1263.33     79.71 o
   7   0   4      237.93      215.62     36.37 o
   8   0   4      306.31      286.65     43.84 o
   9   0   4      461.94      402.55     27.10 o
  10   0   4      331.17      301.05     35.84 o
  11   0   4     1364.56     1611.95    107.91 o
  12   0   4       93.56      110.80     26.16 o
  13   0   4        7.33       15.56      8.59 o
 -13   1   4       29.79       31.02     12.49 o
 -12   1   4       24.57       21.89     12.77 o
 -11   1   4        0.48        2.54      6.74 o
 -10   1   4      158.70      139.59     15.65 o
  -9   1   4       17.67        4.09      3.34 o
  -8   1   4       13.95       17.00      5.43 o
  -7   1   4       49.41       47.96      9.35 o
  -6   1   4      415.28      441.42     30.85 o
  -5   1   4      163.27      147.20     24.11 o
  -4   1   4      242.50      221.92     18.29 o
  -3   1   4      797.57      800.92     32.60 o
  -2   1   4     3163.38     2988.97     46.00 o
  -1   1   4     1932.32     1749.11     41.27 o
   0   1   4      104.74       90.66      5.21 o
   1   1   4     3062.86     2921.92     41.80 o
   2   1   4        5.39        1.60      1.53 o
   3   1   4      273.14      239.62     10.40 o
   4   1   4      106.69       97.80      8.33 o
   5   1   4       12.27        8.34      2.70 o
   6   1   4       62.44       49.97      8.46 o
   7   1   4       83.87       73.54     14.28 o
   8   1   4      336.91      286.08     29.98 o
   9   1   4      241.49      255.04     21.08 o
  10   1   4      430.02      532.43     42.31 o
  11   1   4       31.53       27.79      9.28 o
  12   1   4      130.39      171.09     34.87 o
  13   1   4       54.77       27.66     11.37 o
 -12   2   4        0.61      -11.55      7.70 o
 -11   2   4       60.52       55.32     10.34 o
 -10   2   4       86.79       66.20     14.06 o
  -9   2   4       91.10       89.43     15.87 o
  -8   2   4       44.90       38.72      9.04 o
  -7   2   4      132.17      106.05     19.55 o
  -6   2   4       41.83       49.09     11.28 o
  -5   2   4       84.45       99.40     16.39 o
  -4   2   4       16.25        6.05      7.42 o
  -3   2   4      101.27      117.91     26.10 o
  -2   2   4      237.41      258.31     24.70 o
  -1   2   4      268.90      280.37     26.15 o
   0   2   4      261.92      259.91     24.97 o
   1   2   4       23.52       22.97      8.85 o
   2   2   4      383.31      382.29     40.14 o
   3   2   4       15.54       10.09      6.50 o
   4   2   4       84.09       85.18     22.21 o
   5   2   4       58.52       59.68     17.47 o
   6   2   4        4.73        6.49      8.83 o
   7   2   4      111.63      138.57     29.98 o
   8   2   4        1.51       22.15     15.04 o
   9   2   4       64.21       80.85     22.69 o
  10   2   4       24.08       25.45      8.50 o
  11   2   4        7.28        7.65      4.76 o
  12   2   4       33.76       37.03     10.08 o
 -10   3   4        2.13       -2.11      5.22 o
  -9   3   4       11.36        4.61      5.38 o
  -8   3   4        0.41        4.18      6.47 o
  -7   3   4       29.48       22.14     13.45 o
  -6   3   4       38.93       31.52     12.72 o
  -5   3   4       12.36        7.73      4.46 o
  -4   3   4      148.16      156.94     26.95 o
  -3   3   4        0.12       -2.92      6.03 o
  -2   3   4       44.07       63.05     13.14 o
  -1   3   4       48.99       63.72     19.26 o
   0   3   4       85.31       88.12     14.74 o
   1   3   4        1.41        6.60      5.27 o
   2   3   4       46.00       41.39     14.54 o
   3   3   4       77.05       59.52     12.32 o
   4   3   4        7.78        8.05      7.71 o
   5   3   4        0.40        2.73      2.71 o
   6   3   4       20.16        9.56      9.30 o
   7   3   4       13.00       31.28     12.95 o
   8   3   4        9.11        2.13      8.62 o
   9   3   4        0.23        0.53      4.01 o
  10   3   4        2.30        6.51      4.79 o
  -6   4   4        6.39       -1.77      7.85 o
  -5   4   4        1.17        5.35      4.54 o
  -4   4   4       17.52        2.42      6.36 o
  -3   4   4       10.12       -3.92      5.73 o
  -2   4   4        0.00       -0.01      3.19 o
  -1   4   4       29.78       22.36      7.15 o
   0   4   4       55.77       51.39     10.50 o
   1   4   4        0.65        3.81      6.89 o
   2   4   4       13.58       15.18      9.05 o
   3   4   4        2.61        0.15      4.04 o
   4   4   4       34.56       37.91      8.19 o
   5   4   4       17.02       11.80      3.91 o
   6   4   4        0.12        5.61      3.61 o
 -13   1   5       27.84        8.11      6.56 o
 -12   1   5        0.00        3.71      6.57 o
 -11   1   5       41.18       35.35     11.17 o
 -10   1   5       88.99       88.26     16.07 o
  -9   1   5      157.47      147.20     13.97 o
  -8   1   5      275.47      308.02     21.89 o
  -7   1   5      109.96      113.24     16.83 o
  -6   1   5      565.81      716.04     39.73 o
  -5   1   5      689.17      732.25     37.10 o
  -4   1   5     2108.05     2292.50     59.96 o
  -3   1   5       35.05       37.63      5.70 o
  -2   1   5       90.48       73.17      7.35 o
  -1   1   5     2094.67     2189.55     30.43 o
   0   1   5      102.08      108.54      6.50 o
   1   1   5      111.66      100.44      8.25 o
   2   1   5     5143.79     5073.78     56.95 o
   3   1   5       30.06       25.40      4.05 o
   4   1   5        2.61        0.85      2.08 o
   5   1   5      882.96      955.51     26.28 o
   6   1   5       26.46       31.17      6.42 o
   7   1   5      647.36      681.33     43.72 o
   8   1   5      102.69       92.76     22.36 o
   9   1   5      944.53     1046.50     42.88 o
  10   1   5      226.05      242.06     24.24 o
  11   1   5      264.75      327.16     57.25 o
  12   1   5        0.77       -8.64      7.12 o
  13   1   5      144.35      119.14     22.84 o
 -12   2   5       15.60       22.81      9.74 o
 -11   2   5        0.25       -7.46      5.41 o
 -10   2   5        8.95        3.43      4.73 o
  -9   2   5        6.40        4.96      5.67 o
  -8   2   5       24.63       20.45      5.65 o
  -7   2   5       23.08        3.12     15.98 o
  -6   2   5       97.78       91.65     32.10 o
  -5   2   5      103.57      101.87     16.30 o
  -4   2   5       57.83       50.14     18.57 o
  -3   2   5        1.98        1.94      7.69 o
  -2   2   5      112.78      121.04     17.41 o
  -1   2   5      135.19      167.59     20.35 o
   0   2   5      101.53      127.82     17.86 o
   1   2   5       35.78       35.41      9.81 o
   2   2   5       28.79       40.29     15.53 o
   3   2   5        2.12       -5.75      7.39 o
   4   2   5      376.63      418.24     48.10 o
   5   2   5       52.88       60.59     18.43 o
   6   2   5       18.15       27.96     14.76 o
   7   2   5       97.17      124.19     28.25 o
   8   2   5       30.86       30.16     14.28 o
   9   2   5        0.62        4.70      4.98 o
  10   2   5       72.78       97.77     16.39 o
  11   2   5        0.43       -7.33      8.38 o
  12   2   5      103.12      119.43     17.67 o
 -10   3   5        4.20       10.15      4.94 o
  -9   3   5        0.89       -5.69      6.48 o
  -8   3   5        9.83       14.31     10.35 o
  -7   3   5       19.69       20.70     18.71 o
  -6   3   5       12.14        4.73      6.36 o
  -5   3   5       10.58        8.92      4.74 o
  -4   3   5       79.02       66.98     14.96 o
  -3   3   5        0.06        0.37      2.32 o
  -2   3   5       55.20       65.10     12.64 o
  -1   3   5       22.56       31.61     23.87 o
   0   3   5      367.58      416.87     31.67 o
   1   3   5        0.05        0.67      5.58 o
   2   3   5       24.98       25.71     13.45 o
   3   3   5      175.29      151.09     28.75 o
   4   3   5        1.52        2.26      5.17 o
   5   3   5      183.80      192.61     23.33 o
   6   3   5       12.84        2.03      8.84 o
   7   3   5       46.98       29.31     14.05 o
   8   3   5        2.97       -0.26      4.34 o
   9   3   5       34.10       30.29     10.72 o
  -6   4   5        2.52        5.16      5.12 o
  -5   4   5      118.51      166.27     25.60 o
  -4   4   5       10.15       -6.51      8.86 o
  -3   4   5       19.36      -14.46     10.61 o
  -2   4   5       25.10       19.52      7.58 o
  -1   4   5       59.18       59.90     15.49 o
   0   4   5        7.29       10.10      7.83 o
   1   4   5        1.72       -0.60      5.50 o
   2   4   5        7.12        6.92      7.46 o
   3   4   5       13.51       12.93      7.20 o
   4   4   5       29.50       26.02      7.61 o
   5   4   5       28.71       21.83      6.60 o
 -13   0   6      248.14      234.31     34.43 o
 -12   0   6       21.90       32.32     10.51 o
 -11   0   6       71.30       73.42     16.33 o
 -10   0   6      143.75      140.15     23.33 o
  -9   0   6       26.37       52.91     22.67 o
  -8   0   6       35.42       37.53     14.93 o
  -7   0   6       16.10       19.87     10.99 o
  -6   0   6     1301.31     1284.31     70.56 o
  -5   0   6     1857.94     2017.04     78.72 o
  -4   0   6      919.87      785.02     43.37 o
  -3   0   6     1544.93     1331.04     35.05 o
  -2   0   6     5157.29     4498.86     54.90 o
  -1   0   6     6811.70     5930.61     67.36 o
   0   0   6      901.75      885.44     21.22 o
   1   0   6       41.35       37.20      8.10 o
   2   0   6     1548.95     1346.34     52.07 o
   3   0   6        0.36        0.33      2.43 o
   4   0   6     5176.79     4998.16     89.86 o
   5   0   6     1206.98     1124.64     56.66 o
   6   0   6       53.19       37.98     10.19 o
   7   0   6       40.47       27.08     13.97 o
   8   0   6       54.60       41.65     17.15 o
   9   0   6     2138.85     2290.73     71.15 o
  10   0   6     1887.08     2063.69     84.40 o
  11   0   6      218.18      208.71     38.42 o
  13   0   6        1.53        6.93      7.97 o
 -13   1   6       11.57       11.97      7.01 o
 -12   1   6        0.34        9.62      6.39 o
 -11   1   6      124.78      118.06     15.98 o
 -10   1   6        8.49       12.23      4.32 o
  -9   1   6       11.50        7.81      3.93 o
  -8   1   6       77.98       93.33     13.67 o
  -7   1   6      213.70      238.71     20.24 o
  -6   1   6        5.38        4.17      3.18 o
  -5   1   6      528.55      604.28     34.09 o
  -4   1   6      129.15      156.58     15.64 o
  -3   1   6      856.69      993.23     29.57 o
  -2   1   6     1041.97     1052.75     29.95 o
  -1   1   6       29.77       23.87      3.54 o
   0   1   6      882.83      884.48     22.93 o
   1   1   6     1311.52     1295.41     27.88 o
   2   1   6      648.49      615.39     20.75 o
   3   1   6       33.77       32.94      4.60 o
   4   1   6      128.24       95.28      7.66 o
   5   1   6       47.98       42.18      6.19 o
   6   1   6       70.60       72.50     13.23 o
   7   1   6       98.44       92.08     16.56 o
   8   1   6       39.48       36.39     15.21 o
   9   1   6      125.92       91.71     12.74 o
  10   1   6       11.78       17.45      7.54 o
  11   1   6        1.35       -6.68      8.23 o
  12   1   6        7.02        8.67      7.11 o
  13   1   6       40.75       38.17     12.24 o
 -12   2   6        0.67        0.00      4.30 o
 -11   2   6       60.63       63.25     17.61 o
 -10   2   6       23.22       12.65      4.40 o
  -9   2   6       89.71       71.11     13.10 o
  -8   2   6       96.86       97.91     13.53 o
  -7   2   6       35.63       21.54     18.68 o
  -6   2   6       16.46       12.20      5.62 o
  -5   2   6      108.02      118.35     18.23 o
  -4   2   6      357.86      381.12     47.83 o
  -3   2   6       41.90       51.69     17.74 o
  -2   2   6       23.27       22.51     11.89 o
  -1   2   6       73.97       57.94     12.51 o
   0   2   6      111.10      109.21     16.74 o
   1   2   6     1640.79     1864.78     93.95 o
   2   2   6        5.24       -4.28      8.96 o
   3   2   6       90.83       85.67     21.69 o
   4   2   6      421.74      473.61     51.46 o
   5   2   6       24.50       17.60     10.92 o
   6   2   6       12.53       14.31     11.44 o
   7   2   6       17.78       17.02      8.47 o
   8   2   6       58.12       72.91     15.54 o
   9   2   6        0.32        1.92      7.10 o
  10   2   6       21.87       21.84      7.50 o
  11   2   6      119.41      168.65     27.31 o
 -10   3   6       22.90       15.85      6.43 o
  -9   3   6        0.07        3.79      5.62 o
  -8   3   6        3.06        5.15      4.19 o
  -7   3   6       19.81       19.77      9.21 o
  -6   3   6       17.47       32.17     10.57 o
  -5   3   6       58.05       55.97     11.01 o
  -4   3   6       43.06       45.69     21.88 o
  -3   3   6      137.57      106.38     39.15 o
  -2   3   6       32.54       44.97     10.60 o
  -1   3   6      119.26      108.87     15.85 o
   0   3   6      140.42      141.57     18.97 o
   1   3   6       11.12        9.64      6.04 o
   2   3   6       19.94       18.44     10.10 o
   3   3   6       17.76        2.41     10.70 o
   4   3   6       30.37       31.21      9.37 o
   5   3   6       38.66       29.72      8.42 o
   6   3   6        7.07       -1.67      8.89 o
   7   3   6       43.50       50.96     17.51 o
   8   3   6        4.19        5.18      5.26 o
   9   3   6        3.15        9.56      7.61 o
  -6   4   6        4.56        0.41      3.15 o
  -5   4   6        1.30        8.50      4.45 o
  -4   4   6        1.57       12.41      9.75 o
  -3   4   6       10.98       10.70      9.20 o
  -2   4   6       22.45       28.18     12.11 o
  -1   4   6       10.22       21.37      9.00 o
   0   4   6        0.09       -3.53      6.81 o
   1   4   6       13.88       12.40      6.24 o
   2   4   6        0.07        0.49      5.49 o
   3   4   6       25.32       30.23      9.27 o
   4   4   6        5.69        3.29      6.22 o
   5   4   6       11.31        8.54      6.03 o
 -13   1   7        3.85       -5.57      6.96 o
 -12   1   7       32.17       35.94     10.74 o
 -11   1   7       62.50       72.47     13.43 o
 -10   1   7       90.52      115.71     20.04 o
  -9   1   7       63.96       41.82     10.58 o
  -8   1   7       48.43       61.59     13.09 o
  -7   1   7      182.41      204.53     18.85 o
  -6   1   7      325.43      376.20     24.03 o
  -5   1   7      164.97      158.32     17.84 o
  -4   1   7      225.18      196.12     14.05 o
  -3   1   7      810.69      890.71     29.05 o
  -2   1   7       32.83       24.77      5.25 o
  -1   1   7     1432.87     1440.34     31.82 o
   0   1   7       49.35       43.07      5.37 o
   1   1   7      249.66      246.35     12.95 o
   2   1   7     1130.22     1147.94     29.67 o
   3   1   7      628.16      627.85     20.75 o
   4   1   7       17.48       11.74      3.41 o
   5   1   7      409.12      421.36     24.02 o
   6   1   7        1.71        2.12      2.60 o
   7   1   7      429.06      402.43     34.37 o
   8   1   7      454.00      450.65     27.03 o
   9   1   7      210.73      218.70     24.33 o
  10   1   7      111.10      121.81     17.17 o
  11   1   7      238.56      290.38     30.11 o
  12   1   7       22.91       12.34     10.13 o
 -12   2   7        0.32        9.09      5.99 o
 -11   2   7        4.78        1.98      9.25 o
 -10   2   7        7.48        6.21      6.47 o
  -9   2   7        2.80        6.58      4.55 o
  -8   2   7       30.08       32.47      6.88 o
  -7   2   7       36.24       28.90      6.75 o
  -6   2   7       27.13       29.99     13.40 o
  -5   2   7        2.22        4.06      4.77 o
  -4   2   7       19.65       22.10     14.41 o
  -3   2   7       58.83       86.16     14.70 o
  -2   2   7       11.09        9.67      6.16 o
  -1   2   7      490.57      554.68     37.12 o
   0   2   7       10.54        6.38     10.74 o
   1   2   7      436.70      447.28     47.23 o
   2   2   7      520.60      541.28     52.84 o
   3   2   7       21.28       10.81      6.54 o
   4   2   7      221.09      204.87     34.34 o
   5   2   7      552.10      626.78     62.36 o
   6   2   7        3.56       -0.18     10.04 o
   7   2   7     1189.86     1539.27     87.65 o
   8   2   7       71.67       75.41     23.23 o
   9   2   7       45.25       54.41     13.33 o
  10   2   7        1.11       -3.52      7.42 o
  11   2   7      241.65      305.09     63.00 o
  -9   3   7       22.16       19.33      6.46 o
  -8   3   7       42.89       60.01     13.78 o
  -7   3   7        1.25        4.36      4.79 o
  -6   3   7        6.15        4.84      4.41 o
  -5   3   7       48.21       59.41     20.03 o
  -4   3   7        1.57       -4.38      5.88 o
  -3   3   7      208.76      251.73     20.98 o
  -2   3   7       23.84       29.46      8.11 o
  -1   3   7       14.56       14.31      5.41 o
   0   3   7        1.30        1.16      6.92 o
   1   3   7       28.67       22.66     10.34 o
   2   3   7       61.78       50.74     14.91 o
   3   3   7      197.98      225.25     32.78 o
   4   3   7      232.09      219.70     24.28 o
   5   3   7       75.03       63.41     12.12 o
   6   3   7      110.61       74.81     18.14 o
   7   3   7       40.22       38.47     12.86 o
   8   3   7        5.12        5.19      5.03 o
   9   3   7       27.24       25.23      8.76 o
  -6   4   7       17.72       10.58      5.76 o
  -5   4   7        1.64        9.66      6.41 o
  -4   4   7       16.73       10.48      7.99 o
  -3   4   7       28.65       11.98      7.34 o
  -2   4   7       15.12       26.59     10.21 o
  -1   4   7       21.74       26.78     11.27 o
   0   4   7       42.06       39.59     14.50 o
   1   4   7       14.97       23.86     10.68 o
   2   4   7        2.83        1.72      4.66 o
   3   4   7       82.15      103.72     18.71 o
   4   4   7        8.28       10.52      5.78 o
   5   4   7       24.26       19.10      7.36 o
 -13   0   8       98.07       53.00     15.78 o
 -12   0   8       30.45       30.13      9.20 o
 -11   0   8      246.44      244.35     41.81 o
 -10   0   8       71.90       71.03     29.52 o
  -9   0   8       38.61       61.11     20.73 o
  -8   0   8      137.88      155.39     30.06 o
  -7   0   8       73.84       49.17     14.67 o
  -6   0   8       11.97       16.91      8.83 o
  -5   0   8     1921.51     2120.86     84.52 o
  -4   0   8      198.60      200.44     23.22 o
  -3   0   8      754.59      573.70     34.24 o
  -2   0   8      469.00      384.96     16.47 o
   0   0   8     4553.31     4678.75    176.77 o
   1   0   8     1919.72      957.20    876.07 o
   2   0   8      111.88      147.06     13.41 o
   3   0   8     3632.88     3540.60     72.49 o
   4   0   8     7366.27     7543.80    118.70 o
   5   0   8       40.18       31.84      8.62 o
   6   0   8      482.39      476.76     35.49 o
   7   0   8      769.26      793.81     70.04 o
   8   0   8       65.41       42.78     18.17 o
   9   0   8       82.76       60.46     18.25 o
  10   0   8      233.64      175.29     96.28 o
  11   0   8      279.49      340.94     47.57 o
  12   0   8       91.62       94.20     23.31 o
  13   0   8      157.75      164.06     23.49 o
 -13   1   8       21.95       21.34     10.01 o
 -12   1   8        9.01       12.05      6.43 o
 -11   1   8       20.70       12.09      6.00 o
 -10   1   8       21.78       14.42      9.64 o
  -9   1   8       54.69       48.45      7.80 o
  -8   1   8        7.25       10.76     12.87 o
  -7   1   8       64.58       55.53     10.14 o
  -6   1   8       52.44       50.19      9.06 o
  -5   1   8        1.42       -3.70      4.56 o
  -4   1   8      618.71      712.14     33.66 o
  -3   1   8      139.87      139.05     14.59 o
  -2   1   8     1117.07     1083.71     30.20 o
  -1   1   8      314.89      297.36     13.53 o
   0   1   8       19.53       15.44      3.94 o
   1   1   8     1010.01      972.48     27.46 o
   2   1   8       11.73       13.99      4.54 o
   3   1   8        5.69        3.49      2.51 o
   4   1   8       51.69       54.72      7.01 o
   5   1   8     1582.03     1663.92     42.86 o
   6   1   8      360.14      361.52     24.86 o
   7   1   8      149.55      140.22     20.35 o
   8   1   8        0.71        0.36      4.13 o
   9   1   8      382.61      336.86     34.59 o
  10   1   8       23.64       29.55      9.30 o
  11   1   8      153.12      186.15     23.29 o
  12   1   8      168.70      203.08     33.74 o
 -12   2   8       20.03       16.79      8.08 o
 -11   2   8       15.44       21.32      7.83 o
 -10   2   8       27.37       32.96     12.61 o
  -9   2   8       60.34       74.60     24.30 o
  -8   2   8       41.22       43.78     10.61 o
  -7   2   8       30.34       26.73      8.87 o
  -6   2   8       26.83       19.73      7.27 o
  -5   2   8       85.72       69.90     19.29 o
  -4   2   8      291.06      326.81     45.69 o
  -3   2   8       70.55       66.35     13.06 o
  -2   2   8      190.60      202.79     22.39 o
  -1   2   8      218.95      237.67     24.36 o
   0   2   8      715.25      737.46     59.07 o
   1   2   8     1070.71     1126.10     75.46 o
   2   2   8        3.77       15.56      9.25 o
   3   2   8        2.48        3.78      4.23 o
   4   2   8      280.07      325.13     44.26 o
   5   2   8      231.15      284.18     42.78 o
   6   2   8      382.79      493.17     54.97 o
   7   2   8       61.25       63.32     14.94 o
   8   2   8        0.89       -0.04      4.00 o
   9   2   8      152.29      183.45     27.29 o
  10   2   8      105.19      147.67     20.28 o
  11   2   8       15.15       21.44      9.16 o
  -9   3   8        4.68        9.10      6.41 o
  -8   3   8        8.71       11.43      9.42 o
  -7   3   8        1.76        0.24      4.15 o
  -6   3   8       21.85       16.71      8.29 o
  -5   3   8       10.16        2.54     12.67 o
  -4   3   8       18.55        2.28     11.42 o
  -3   3   8       18.56       17.71      5.11 o
  -2   3   8      101.01      107.15     16.62 o
  -1   3   8        1.18        2.35      5.95 o
   0   3   8       10.27       10.26      5.45 o
   1   3   8      208.79      226.21     33.74 o
   2   3   8        1.37        0.10      4.58 o
   3   3   8        9.48       11.08      5.76 o
   4   3   8        0.03        3.43      7.57 o
   5   3   8      201.85      207.98     19.14 o
   6   3   8       92.60       77.79     21.08 o
   7   3   8      284.31      321.94     40.28 o
   8   3   8        0.16        1.51      5.36 o
   9   3   8       45.90       38.98     10.84 o
  -5   4   8        2.29        6.83      5.98 o
  -4   4   8        6.59        1.71      7.17 o
  -3   4   8        0.11       -1.49      6.62 o
  -2   4   8        0.54        2.68      4.89 o
  -1   4   8        0.01       -1.09      5.05 o
   0   4   8       16.41       17.29      6.91 o
   1   4   8        4.33        6.59      6.32 o
   2   4   8        7.26       10.87      6.09 o
   3   4   8       43.76       65.28     13.92 o
   4   4   8       21.99       20.57      8.52 o
   5   4   8        0.99       -6.13      4.08 o
 -13   1   9        3.22        6.86      6.08 o
 -12   1   9       25.79       17.37     14.64 o
 -11   1   9       60.59       43.39     10.88 o
 -10   1   9       30.81       28.61      8.67 o
  -9   1   9        0.15        0.15      5.80 o
  -8   1   9       42.30       49.68     12.45 o
  -7   1   9        3.72       -0.31      3.30 o
  -6   1   9       15.01       11.89      3.97 o
  -5   1   9      104.73       82.97     13.32 o
  -4   1   9        0.10        2.18      2.63 o
  -3   1   9       72.00       95.73     12.76 o
  -2   1   9      515.76      525.39     22.08 o
  -1   1   9      446.90      469.83     17.85 o
   0   1   9      125.16      124.34     10.39 o
   1   1   9      144.19      119.59     10.23 o
   2   1   9      151.42      193.80     16.57 o
   3   1   9     2228.71     2386.18     52.53 o
   4   1   9        1.22        1.83      1.93 o
   5   1   9     1127.10     1250.47     37.86 o
   6   1   9      934.66      992.45     42.01 o
   7   1   9        6.62       12.33      9.70 o
   8   1   9      308.60      269.13     33.40 o
   9   1   9      206.25      163.02     35.66 o
  10   1   9        6.41        8.96      5.42 o
  11   1   9       43.59       38.01     10.47 o
  12   1   9       66.21       76.85     20.47 o
 -12   2   9       18.10       12.90      7.01 o
 -11   2   9       22.67       21.31     10.68 o
 -10   2   9       24.02       25.92      7.45 o
  -9   2   9        3.45       31.03     14.90 o
  -8   2   9      130.81      156.87     34.73 o
  -7   2   9        0.10       -4.49      4.61 o
  -6   2   9       16.35        9.50      3.41 o
  -5   2   9       20.94       19.16     10.47 o
  -3   2   9       43.54       50.04     15.68 o
  -2   2   9       29.92       31.72     12.78 o
  -1   2   9      538.43      559.38     50.66 o
   0   2   9       10.64        3.57      4.59 o
   1   2   9      309.50      294.62     39.06 o
   2   2   9       28.65       39.07     12.47 o
   3   2   9        0.23       -3.88      9.07 o
   4   2   9       23.84       17.48     12.34 o
   5   2   9       98.00      132.49     29.92 o
   6   2   9      311.19      391.42     72.72 o
   7   2   9      403.14      466.13     46.13 o
   8   2   9      157.19      183.85     24.45 o
   9   2   9       93.93      106.94     20.23 o
  10   2   9       37.83       47.08     11.56 o
  11   2   9        0.01       -4.52      5.79 o
  -9   3   9        3.15        5.15      5.14 o
  -8   3   9       24.22       32.82     11.56 o
  -7   3   9        3.87        4.40      4.36 o
  -6   3   9      170.21      161.46     41.82 o
  -5   3   9        5.75        5.53      7.38 o
  -4   3   9        0.76      -11.13     12.69 o
  -3   3   9       65.73       52.94      9.00 o
  -2   3   9       57.79       58.36     11.97 o
  -1   3   9        6.30       14.10     11.61 o
   0   3   9        3.64       -2.00     11.75 o
   1   3   9        1.09       -3.86      8.75 o
   2   3   9       55.87       50.11     14.76 o
   3   3   9       45.45       27.19      8.63 o
   4   3   9       22.76       20.27     14.93 o
   5   3   9      199.73      238.41     39.39 o
   6   3   9      111.23      114.03     28.83 o
   7   3   9        9.80       14.37      8.68 o
   8   3   9        2.90       -2.06      4.95 o
   9   3   9       45.64       36.03      9.88 o
  -5   4   9        9.83       11.25      7.39 o
  -4   4   9        8.45       17.76      8.59 o
  -3   4   9        0.23       -3.30      4.76 o
  -2   4   9       28.59       31.73     10.78 o
  -1   4   9       18.10       27.65     11.14 o
   0   4   9       27.97       16.52      9.80 o
   1   4   9        0.20        2.89      5.40 o
   2   4   9        0.05        6.27      5.55 o
   3   4   9      163.25      249.37     29.48 o
   4   4   9        1.11       14.18      7.95 o
 -13   0  10       46.27       37.32     12.24 o
 -12   0  10       61.33       40.77      9.85 o
 -11   0  10       21.27       10.73      8.34 o
 -10   0  10       79.53       59.58     20.02 o
  -9   0  10        7.18       14.30     11.40 o
  -8   0  10       21.60       11.66      8.28 o
  -7   0  10      479.16      514.84     51.26 o
  -6   0  10      239.95      215.53     30.79 o
  -5   0  10       12.15        7.99      8.20 o
  -4   0  10        0.20        5.82      5.75 o
  -3   0  10       53.91       47.55     10.72 o
  -2   0  10     1416.91     1297.42     46.93 o
  -1   0  10      667.80      715.87     41.40 o
   0   0  10      342.34      401.63     24.64 o
   1   0  10      496.12      586.89     27.12 o
   2   0  10       26.70       24.77      4.19 o
   3   0  10      692.59      841.60     37.97 o
   4   0  10      671.91      647.88     35.91 o
   5   0  10     3601.48     3952.68     98.22 o
   6   0  10      169.47      151.91     20.82 o
   7   0  10       22.45       13.20      9.20 o
   8   0  10      102.47       97.40     11.72 o
   9   0  10       40.11       24.76      7.96 o
  10   0  10        0.47        5.27     13.21 o
  11   0  10       69.45       59.48     19.30 o
  12   0  10        3.42       -4.87      8.32 o
 -13   1  10       20.60        2.20      7.87 o
 -12   1  10       11.11       10.19      8.87 o
 -11   1  10       19.29       18.88     13.44 o
 -10   1  10        6.30       10.09      7.77 o
  -9   1  10       48.69       31.67     14.12 o
  -8   1  10       36.54       48.24     18.34 o
  -7   1  10        7.71        7.77      2.84 o
  -6   1  10      244.55      248.90     20.04 o
  -5   1  10      907.96     1010.68     46.58 o
  -4   1  10        1.58       -1.01      3.29 o
  -3   1  10     1101.82     1155.81     44.70 o
  -2   1  10      192.21      175.94     13.69 o
  -1   1  10      101.38       78.11      7.78 o
   0   1  10     2076.56     2275.82     56.34 o
   1   1  10      623.06      719.35     26.31 o
   2   1  10      450.69      503.05     27.89 o
   3   1  10       44.27       44.41      9.01 o
   4   1  10      551.21      624.62     29.67 o
   5   1  10       72.58       61.85      8.52 o
   6   1  10      452.80      407.70     27.66 o
   7   1  10      304.97      325.42     46.81 o
   8   1  10       95.31       81.69     11.13 o
   9   1  10       49.92       37.84      8.68 o
  10   1  10        0.05       -0.30      4.66 o
  11   1  10       49.10       44.64     12.52 o
  12   1  10        0.70       11.59      9.29 o
 -11   2  10       36.13       34.78     12.15 o
 -10   2  10       19.68       15.96      6.83 o
  -9   2  10        2.81        7.46      9.08 o
  -8   2  10       54.35       60.66     22.65 o
  -7   2  10        4.62       -1.86      6.15 o
  -6   2  10       72.24       91.55     26.41 o
  -5   2  10        2.37       -1.08      6.95 o
  -4   2  10      240.56      266.61     35.57 o
  -3   2  10      178.28      206.82     31.62 o
  -2   2  10        2.18        1.81      4.18 o
  -1   2  10      650.70      692.81     57.50 o
   0   2  10      607.09      609.54     55.21 o
   1   2  10      548.06      548.11     53.86 o
   2   2  10      245.91      253.38     37.68 o
   3   2  10      124.22       97.83     24.92 o
   4   2  10       20.87       17.97     10.71 o
   5   2  10       47.32       43.20     18.36 o
   6   2  10        2.50        6.14      3.51 o
   7   2  10       22.09       26.27      9.74 o
   8   2  10       80.60       95.81     17.84 o
   9   2  10        1.38       -4.87      5.14 o
  10   2  10        0.09        2.12     10.35 o
  11   2  10       23.47       44.11     10.85 o
  -9   3  10       15.06        9.48      6.90 o
  -8   3  10       19.91       34.54      9.97 o
  -7   3  10       44.98       48.54     12.85 o
  -6   3  10        4.91        7.16     15.68 o
  -5   3  10        7.01        0.41      8.60 o
  -4   3  10      215.39      268.18     42.27 o
  -3   3  10      134.65      163.24     19.78 o
  -2   3  10       22.90       16.43      8.06 o
  -1   3  10        0.00        0.37      6.30 o
   0   3  10       20.34       28.22     12.55 o
   1   3  10       94.69       85.47     20.27 o
   2   3  10       13.48        0.43      7.01 o
   3   3  10       70.27       72.94     15.00 o
   4   3  10        2.76       -1.34      3.05 o
   5   3  10      178.95      232.77     40.48 o
   6   3  10        6.41        3.22      3.38 o
   7   3  10        3.61        4.41      3.52 o
   8   3  10        7.00       17.30      8.31 o
   9   3  10        3.16        1.32      3.19 o
  -5   4  10        5.02        2.80      5.68 o
  -4   4  10        4.40        0.91      4.03 o
  -3   4  10        0.02        0.95      6.60 o
  -2   4  10        4.34        6.97      6.08 o
  -1   4  10       20.75       21.55      9.02 o
   0   4  10        0.04       -0.48      4.78 o
   1   4  10        3.14        3.01      2.88 o
   2   4  10       43.61       45.46     13.18 o
   3   4  10       11.21       16.09      7.20 o
   4   4  10        8.61        9.31      4.84 o
 -13   1  11        1.58        1.87      3.72 o
 -12   1  11       40.15       41.64     10.41 o
 -11   1  11      220.93      233.73     25.79 o
 -10   1  11       21.68       34.95     10.31 o
  -9   1  11      137.32      151.86     17.84 o
  -8   1  11      181.55      186.20     19.62 o
  -7   1  11        5.88        6.85      4.41 o
  -6   1  11        0.46       -0.13      3.74 o
  -5   1  11       46.32       48.31      7.32 o
  -4   1  11     1791.62     1957.93     50.32 o
  -3   1  11       11.93       11.62      5.79 o
  -2   1  11      122.26      107.70     11.09 o
  -1   1  11      366.72      364.95     17.29 o
   0   1  11      227.39      250.17     16.14 o
   1   1  11     2725.31     2932.48     56.32 o
   2   1  11      302.62      321.47     23.35 o
   3   1  11      344.60      337.43     25.29 o
   4   1  11      120.98      117.21     16.18 o
   5   1  11        1.88        0.65      3.49 o
   6   1  11        0.93       -2.36      3.36 o
   7   1  11      223.24      211.93     38.24 o
   8   1  11      103.36       80.80     10.50 o
   9   1  11       43.86       35.25     10.22 o
  10   1  11       31.28       42.40     10.47 o
  11   1  11        0.17       13.05      9.93 o
  12   1  11       38.79       34.34     14.47 o
 -11   2  11        4.42        6.30      5.86 o
 -10   2  11        9.37        0.99      5.53 o
  -9   2  11        2.80       -6.33     10.97 o
  -8   2  11        3.24        9.43      7.75 o
  -7   2  11       12.24       13.20      9.96 o
  -6   2  11      117.53      102.99     25.82 o
  -5   2  11       54.33       53.56     11.42 o
  -4   2  11        2.37        4.88      4.47 o
  -3   2  11      236.32      282.42     37.65 o
  -2   2  11        0.10        3.72      6.08 o
  -1   2  11       83.41       96.48     21.50 o
   0   2  11       10.89       13.57      9.30 o
   1   2  11        3.96        7.22      7.35 o
   2   2  11      196.29      171.08     31.88 o
   3   2  11       18.11       29.19     13.65 o
   4   2  11        1.42      -17.68     11.78 o
   5   2  11       10.29       24.74     14.02 o
   6   2  11        1.40        3.44     13.31 o
   7   2  11      222.22      262.15     30.26 o
   8   2  11        0.10        9.27     12.10 o
   9   2  11       22.23       31.17     10.19 o
  10   2  11        7.97        4.68     11.01 o
  11   2  11       22.93       36.49     10.09 o
  -9   3  11       15.31       25.17     12.52 o
  -8   3  11       12.42       42.15     17.36 o
  -7   3  11       28.62       23.18      9.08 o
  -6   3  11       15.31       11.37      7.24 o
  -5   3  11       23.76       16.08     14.22 o
  -4   3  11        7.65        6.91      8.41 o
  -3   3  11       15.77       16.42      4.96 o
  -2   3  11        8.39        2.97      6.24 o
  -1   3  11       21.61       26.93     10.36 o
   0   3  11       23.97       33.54     13.06 o
   1   3  11       28.07       26.04      9.29 o
   2   3  11       54.14       56.13     17.04 o
   3   3  11       65.48       78.59     15.40 o
   4   3  11       24.48       22.29      8.04 o
   5   3  11       75.22       96.93     26.84 o
   6   3  11       24.94       36.13     15.00 o
   7   3  11        3.98        6.78      4.70 o
   8   3  11       26.47       33.70     10.18 o
  -4   4  11       16.69        8.28      6.67 o
  -3   4  11       34.35       18.32     19.82 o
  -2   4  11       90.09      107.10     18.12 o
  -1   4  11       11.28        2.60      6.47 o
   0   4  11        8.84       -0.66      6.47 o
   1   4  11       15.92       11.05      5.40 o
   2   4  11        0.27       -4.80      5.07 o
   3   4  11        0.10       -7.71      7.37 o
   4   4  11       22.75       27.61      8.46 o
 -13   0  12        0.15        1.52      3.13 o
 -12   0  12       42.92       47.45     11.50 o
 -11   0  12       83.94      113.82     27.08 o
 -10   0  12       11.71       11.76      8.26 o
  -9   0  12        3.80      -10.74     11.43 o
  -7   0  12       14.32       19.25     12.30 o
  -6   0  12      563.96      579.91     51.53 o
  -5   0  12      153.64      145.93     23.88 o
  -4   0  12     1264.19     1291.18     64.37 o
  -3   0  12     1602.12     1602.49     63.86 o
  -2   0  12     7852.40     8562.46    131.19 o
  -1   0  12     1451.32     1500.04     64.55 o
   0   0  12     1278.86     1471.55     76.05 o
   1   0  12     2248.94     2512.55    168.99 o
   2   0  12      149.52      108.66     13.03 o
   3   0  12     3623.14     3811.24    127.07 o
   4   0  12       64.87       44.59     10.67 o
   5   0  12      312.94      279.45     27.34 o
   6   0  12      841.71      861.84     52.39 o
   7   0  12       18.68       20.06      9.52 o
   8   0  12      399.36      377.62     23.59 o
   9   0  12       92.00       66.13     39.48 o
  10   0  12       52.63       25.95     11.39 o
  11   0  12       35.25       38.20     14.65 o
  12   0  12        9.92       10.24      5.61 o
 -12   1  12       72.84       72.54     20.68 o
 -11   1  12        0.04        8.55      4.16 o
 -10   1  12       21.80        4.43     17.37 o
  -9   1  12       10.52       16.35      5.36 o
  -8   1  12      188.30      181.66     19.52 o
  -7   1  12       19.79       19.58      9.01 o
  -6   1  12       13.00       12.83      5.23 o
  -5   1  12        0.45       -3.37      2.64 o
  -4   1  12      156.47      152.46     14.30 o
  -3   1  12      358.54      321.82     20.47 o
  -2   1  12      692.29      708.50     26.11 o
  -1   1  12      820.63      905.24     28.43 o
   0   1  12      230.58      231.92     16.37 o
   1   1  12       58.81       54.42      8.01 o
   2   1  12       99.21       92.70     10.75 o
   3   1  12      260.94      322.69     25.65 o
   4   1  12       28.01       24.12      7.44 o
   5   1  12       35.13       32.85      9.21 o
   6   1  12       12.34       13.63      6.66 o
   7   1  12       31.98       32.44      5.86 o
   8   1  12       56.36       31.10     16.69 o
   9   1  12       11.44        4.12      4.20 o
  10   1  12       48.56       54.78     11.39 o
  11   1  12        7.29       15.97     12.69 o
  12   1  12        0.56        2.91      4.52 o
 -11   2  12        8.67        9.48     10.80 o
 -10   2  12       21.80       14.56      4.44 o
  -9   2  12      116.37      135.62     29.82 o
  -8   2  12       38.96       37.31     18.94 o
  -7   2  12       14.56        7.47      5.20 o
  -6   2  12       10.10        4.21      5.91 o
  -5   2  12      136.10      129.15     18.89 o
  -4   2  12        0.31       -3.16      7.27 o
  -3   2  12       96.07      105.02     23.69 o
  -2   2  12      985.86     1176.31     79.86 o
  -1   2  12      375.06      415.87     35.81 o
   0   2  12        0.19        5.02      6.70 o
   1   2  12        0.04       -2.42      5.88 o
   2   2  12      269.13      279.52     40.57 o
   3   2  12      107.14       83.80     23.11 o
   4   2  12       13.38       25.56     12.82 o
   5   2  12       27.11       41.24     18.27 o
   6   2  12       81.59       90.36     17.79 o
   7   2  12      132.64      155.95     22.98 o
   8   2  12       42.97       53.08     12.93 o
   9   2  12       56.83       74.24     16.83 o
  10   2  12       87.52      105.07     14.90 o
  -9   3  12        2.58       16.41      8.86 o
  -8   3  12        0.21       -7.76      6.26 o
  -7   3  12       71.72      104.44     15.70 o
  -6   3  12       53.48       57.61     18.51 o
  -5   3  12        0.00        0.79      4.41 o
  -4   3  12       35.04       38.06     10.36 o
  -3   3  12        3.00       -1.75      7.67 o
  -2   3  12       36.09       46.77     16.66 o
  -1   3  12       73.39       85.24     20.82 o
   0   3  12        3.49       -0.19      8.71 o
   1   3  12        0.01        2.28      5.97 o
   2   3  12      162.38      164.84     23.28 o
   3   3  12      109.22      112.20     18.85 o
   4   3  12       21.33       10.49      6.81 o
   5   3  12       10.31        9.95      6.52 o
   6   3  12       47.95       64.02     19.43 o
   7   3  12       12.42       19.18      9.67 o
   8   3  12        0.14       11.46      7.47 o
  -4   4  12        1.07       -1.48      4.05 o
  -3   4  12       14.11        6.39      8.69 o
  -2   4  12       19.40       14.45      4.70 o
  -1   4  12        7.00        7.39      4.19 o
   0   4  12        2.17        2.49      2.47 o
   1   4  12        1.64       -0.22      4.17 o
   2   4  12        5.03        3.50      7.79 o
   3   4  12        4.17        5.85      5.28 o
 -12   1  13        0.25       -2.33      4.88 o
 -11   1  13       42.83       47.73     11.45 o
 -10   1  13       14.46       20.61     11.97 o
  -9   1  13      108.21      112.26     15.16 o
  -8   1  13      125.01      144.58     17.91 o
  -7   1  13        7.84        7.74      5.56 o
  -6   1  13       27.19       30.07      6.72 o
  -5   1  13      154.21      165.08     13.83 o
  -4   1  13      228.86      224.23     17.66 o
  -3   1  13      329.54      339.77     18.25 o
  -2   1  13     1885.55     2164.80     49.96 o
  -1   1  13      718.28      788.96     32.26 o
   0   1  13     2835.87     3194.99     76.65 o
   1   1  13      153.48      168.95     14.83 o
   2   1  13      337.42      362.49     22.31 o
   3   1  13       76.50       56.76     11.41 o
   4   1  13        0.01        2.44      3.55 o
   5   1  13       76.06       75.14     14.66 o
   6   1  13       82.02       48.84     13.38 o
   7   1  13       35.41       31.45      6.81 o
   8   1  13        0.44       -7.60      5.78 o
   9   1  13       11.93        9.70      5.32 o
  10   1  13        0.02       -7.17      5.29 o
  11   1  13        5.23        4.30      8.95 o
 -11   2  13        0.00        9.02      9.68 o
 -10   2  13       22.45       32.82     11.31 o
  -9   2  13       45.50       46.20     16.45 o
  -8   2  13       73.05       79.88     26.92 o
  -7   2  13      110.72      129.89     21.00 o
  -6   2  13      533.13      684.17     85.44 o
  -5   2  13      339.29      306.55     44.72 o
  -4   2  13      404.89      468.17     50.92 o
  -3   2  13      251.64      281.75     39.92 o
  -2   2  13      398.64      465.34     51.57 o
  -1   2  13       31.33       31.90      9.27 o
   0   2  13       14.72        9.62      7.68 o
   1   2  13       11.56       11.14      8.50 o
   2   2  13       63.63       62.36     18.79 o
   3   2  13       34.40       33.38     14.97 o
   4   2  13      161.43      163.41     36.01 o
   5   2  13       19.48       22.47     13.51 o
   6   2  13       46.07       43.30     18.80 o
   7   2  13       34.57       29.59      8.73 o
   8   2  13       22.50       20.29     13.47 o
   9   2  13       26.97       41.79     10.49 o
  10   2  13       12.87       15.85     15.97 o
  -9   3  13       18.53       32.79     11.96 o
  -8   3  13       65.04      102.31     23.61 o
  -7   3  13        6.66       12.94     11.22 o
  -6   3  13       47.63       35.99     23.50 o
  -5   3  13       61.06       42.62     13.63 o
  -4   3  13      167.10      210.14     23.96 o
  -3   3  13      193.84      244.94     34.05 o
  -2   3  13       33.98       44.12     15.37 o
  -1   3  13       27.06       41.61     17.04 o
   0   3  13      311.51      330.28     41.33 o
   1   3  13       41.79       59.52     17.17 o
   2   3  13        3.77        6.60      8.61 o
   3   3  13       62.49       60.03     12.57 o
   4   3  13       50.27       58.02     11.58 o
   5   3  13       43.11       46.08     17.91 o
   6   3  13        1.38       10.36     10.53 o
   7   3  13       17.87       11.46      3.64 o
   8   3  13        1.43        5.47      6.09 o
  -4   4  13       59.62       34.94      8.73 o
  -3   4  13        1.49        3.88     10.64 o
  -2   4  13       39.23       38.00     15.20 o
  -1   4  13        1.36        2.74      2.57 o
   0   4  13        8.82        4.02     12.50 o
   1   4  13        2.32        1.20      4.28 o
   2   4  13       11.51        5.23     10.61 o
   3   4  13       42.09       36.27      9.07 o
 -13   0  14       22.91       28.98      6.60 o
 -12   0  14        0.08       -3.19      6.79 o
 -11   0  14        4.43       -3.22      5.95 o
 -10   0  14      571.14      645.32     67.97 o
  -9   0  14      111.47      151.89     33.10 o
  -8   0  14      568.10      710.90     69.79 o
  -7   0  14       57.17       47.88     11.89 o
  -6   0  14       34.79       32.01     12.51 o
  -5   0  14       58.05       60.30     15.06 o
  -4   0  14       38.10       37.00     11.36 o
  -3   0  14      433.07      465.34     35.72 o
  -2   0  14     1220.07     1343.95     48.38 o
  -1   0  14     6288.71     7811.35    239.99 o
   0   0  14       41.68       35.59      8.33 o
   1   0  14      124.47      136.44     16.02 o
   2   0  14      122.78      136.36     16.08 o
   3   0  14        2.13        0.32      5.29 o
   4   0  14        0.53       15.04      9.32 o
   5   0  14       70.99       74.10     21.81 o
   6   0  14        7.69        2.84      5.46 o
   7   0  14       10.93        7.48      5.01 o
   8   0  14       43.03       20.11      6.54 o
   9   0  14       56.58       37.67     14.17 o
  10   0  14       11.24       -3.23      9.64 o
  11   0  14        2.23       -6.82      8.89 o
  12   0  14       86.26       84.61     17.98 o
 -12   1  14       27.85       15.49     14.12 o
 -11   1  14       76.81       77.24     16.81 o
 -10   1  14       63.36       62.01     14.34 o
  -9   1  14       27.15       18.76      8.90 o
  -8   1  14       21.10       33.50     10.95 o
  -7   1  14       10.50        4.07      5.33 o
  -6   1  14       51.23       65.95     10.87 o
  -5   1  14       33.04       28.68      6.11 o
  -4   1  14      644.17      687.98     27.07 o
  -3   1  14        6.41       11.97      5.23 o
  -2   1  14      332.57      329.48     19.19 o
  -1   1  14      315.60      322.73     21.65 o
   0   1  14       60.95       69.09      9.83 o
   1   1  14        0.11        1.70      2.30 o
   2   1  14        0.10       -1.86      2.56 o
   3   1  14      717.99      748.80     42.27 o
   4   1  14        1.73        4.54      4.62 o
   5   1  14       35.43       32.39      9.22 o
   6   1  14       28.55       26.36      9.25 o
   7   1  14       23.68       17.14      5.28 o
   8   1  14      188.70      172.74     18.73 o
   9   1  14       10.51        7.11      8.03 o
  10   1  14       18.01       21.73      7.57 o
  11   1  14       13.16       -6.83     10.82 o
 -11   2  14        0.44        5.48      3.61 o
 -10   2  14        9.86       16.08     10.99 o
  -9   2  14        0.29       -2.52     10.08 o
  -8   2  14       18.23       19.55     14.17 o
  -7   2  14      252.26      280.36     43.16 o
  -6   2  14      312.78      377.40     35.65 o
  -5   2  14        0.00       -8.51      9.82 o
  -4   2  14       41.97       56.65     12.65 o
  -3   2  14      446.31      503.45     54.16 o
  -2   2  14      405.86      437.65     50.91 o
  -1   2  14        4.96        4.69      4.88 o
   0   2  14      154.10      120.34     25.52 o
   1   2  14      538.02      470.51     52.72 o
   2   2  14      633.71      635.59     62.90 o
   3   2  14      313.38      292.50     44.34 o
   4   2  14       25.08       29.05     16.56 o
   5   2  14      216.68      295.21     48.90 o
   6   2  14       24.93       38.07     18.50 o
   7   2  14      152.25      135.95     20.66 o
   8   2  14       27.62       32.99      8.62 o
   9   2  14        4.36        1.99      8.60 o
  10   2  14       86.90      140.36     26.89 o
  -9   3  14        0.53        1.95      3.95 o
  -8   3  14        1.85       -2.53      9.96 o
  -7   3  14       23.03       30.33     14.78 o
  -6   3  14       80.20      107.17     25.92 o
  -5   3  14        0.37       -2.78      4.85 o
  -4   3  14      237.92      307.76     27.53 o
  -3   3  14       56.62       61.88     18.37 o
  -2   3  14      270.96      337.49     40.32 o
  -1   3  14       13.57       36.40     15.25 o
   0   3  14        7.55        4.10      8.58 o
   1   3  14        4.28        4.14      5.51 o
   2   3  14       15.58        8.58      3.70 o
   3   3  14        0.09       -2.90     10.10 o
   4   3  14        1.13       -9.78     12.39 o
   5   3  14       46.82       39.10     15.08 o
   6   3  14        2.09        2.19      4.51 o
   7   3  14       67.09       78.17     18.89 o
   8   3  14        3.81       -0.52      4.94 o
  -3   4  14        6.68        9.37      3.83 o
  -2   4  14       18.60        4.45     13.51 o
  -1   4  14        5.46       -1.68      3.85 o
   0   4  14        5.43        6.33      3.48 o
   1   4  14        8.10       -1.70      3.49 o
   2   4  14        1.27       -0.59      1.97 o
 -12   1  15        0.01       -5.79      5.82 o
 -11   1  15       34.96       46.60     11.03 o
 -10   1  15       27.54       30.08      9.85 o
  -9   1  15       48.78       53.74     11.06 o
  -8   1  15      127.99      153.44     24.69 o
  -7   1  15       21.73       15.98      6.81 o
  -6   1  15       10.76       11.16      4.34 o
  -5   1  15      560.93      600.25     31.87 o
  -4   1  15       18.54       13.19      4.02 o
  -3   1  15       12.57       10.58      2.63 o
  -2   1  15      116.73      121.47     14.27 o
  -1   1  15       32.31       38.47      6.94 o
   0   1  15      920.28      980.06     38.38 o
   1   1  15       50.69       60.14      9.52 o
   2   1  15      350.15      338.45     23.16 o
   3   1  15       32.46       43.75     10.63 o
   4   1  15       97.68       98.85     16.41 o
   5   1  15       42.58       29.10     14.77 o
   6   1  15       84.43       81.28     10.77 o
   7   1  15       27.48       20.92      4.68 o
   8   1  15        0.02        0.93      4.05 o
   9   1  15      205.43      178.41     19.86 o
  10   1  15        2.56       -5.18      9.21 o
  11   1  15       22.25       18.33      9.20 o
 -11   2  15        0.87        3.24      3.31 o
 -10   2  15      111.98      169.38     29.23 o
  -9   2  15       15.35       16.22     11.30 o
  -8   2  15       18.68       15.58      6.98 o
  -7   2  15       33.85       36.90     18.33 o
  -6   2  15      475.17      623.36     45.83 o
  -5   2  15       21.78       26.54     11.03 o
  -4   2  15      558.69      611.86     43.70 o
  -3   2  15       73.56       76.23     22.14 o
  -2   2  15       44.98       51.14     18.66 o
  -1   2  15      136.06      150.06     30.84 o
   0   2  15      121.90       84.67     21.57 o
   1   2  15      100.32       84.34     22.29 o
   2   2  15        0.32        5.57     11.80 o
   3   2  15        1.83      -19.24     12.83 o
   4   2  15        1.88      -17.44     12.25 o
   5   2  15        0.14        7.56      7.91 o
   6   2  15        2.71        8.68     10.16 o
   7   2  15        1.01       -0.09      9.17 o
   8   2  15       95.10       89.81     25.47 o
   9   2  15        0.28       -7.18      5.18 o
  10   2  15       12.04       14.29     12.15 o
  -8   3  15       40.14       75.13     19.14 o
  -7   3  15       19.06       18.64      9.67 o
  -6   3  15        3.39       -5.11      5.70 o
  -5   3  15       14.48       22.87     11.75 o
  -4   3  15      210.67      267.83     25.65 o
  -3   3  15        8.63       -1.61      7.63 o
  -2   3  15       19.82       18.01      9.33 o
  -1   3  15      119.87      155.00     28.22 o
   0   3  15        0.07       -2.25      7.26 o
   1   3  15        1.77        5.12      8.28 o
   2   3  15       22.44       17.41      3.82 o
   3   3  15      101.89      102.24     17.13 o
   4   3  15       94.05      109.82     17.27 o
   5   3  15       38.22       45.81     16.98 o
   6   3  15       18.21       13.40      7.87 o
   7   3  15        0.01       -4.32      4.39 o
  -2   4  15       17.75        0.92      3.86 o
  -1   4  15       19.41        7.19      8.47 o
   0   4  15       52.42       25.07     30.77 o
   1   4  15       13.59        8.18      4.16 o
 -12   0  16       12.75       12.49      5.72 o
 -11   0  16       21.56       28.29     11.70 o
 -10   0  16      217.79      255.79     41.35 o
  -9   0  16      923.39     1238.06     93.62 o
  -8   0  16      467.73      500.68     59.41 o
  -7   0  16     1728.67     2128.78    116.88 o
  -6   0  16        1.97        4.71      5.42 o
  -5   0  16       10.28       16.05      6.95 o
  -4   0  16       76.07       70.62     13.22 o
  -3   0  16       45.97       40.27     11.47 o
  -2   0  16      784.40      784.17     46.20 o
  -1   0  16      381.66      440.10     33.79 o
   0   0  16      469.06      439.49     32.34 o
   1   0  16       90.40       93.78     14.47 o
   2   0  16      173.46      177.99     19.92 o
   3   0  16     1493.93     1390.75     87.96 o
   4   0  16      156.20      113.09     26.23 o
   5   0  16        0.77      -18.26     12.17 o
   6   0  16        2.09       -2.67      5.67 o
   7   0  16       66.98       70.12     13.56 o
   8   0  16       65.10       43.15     11.97 o
   9   0  16       53.04       51.67     14.32 o
  10   0  16       37.53       18.12     21.21 o
  11   0  16       62.68       60.73     16.83 o
 -12   1  16       27.60       22.52      7.63 o
 -11   1  16       13.51       18.83      7.53 o
 -10   1  16       53.08       67.75     12.80 o
  -9   1  16        0.03      -13.57      9.05 o
  -8   1  16       57.29       50.70     13.43 o
  -7   1  16      270.13      318.76     32.76 o
  -6   1  16     1070.58     1272.95     60.06 o
  -5   1  16       18.63       18.26      5.90 o
  -4   1  16       11.43        9.89      3.50 o
  -3   1  16        0.13        1.12      2.50 o
  -2   1  16      114.81       95.50     12.83 o
  -1   1  16      115.25      102.50     11.41 o
   0   1  16      446.13      478.52     27.68 o
   1   1  16      396.52      422.57     26.08 o
   2   1  16      269.93      255.19     25.35 o
   3   1  16      131.47      112.71     17.12 o
   4   1  16      143.02      147.45     21.03 o
   5   1  16      271.93      260.13     29.39 o
   6   1  16        5.80        2.56      2.78 o
   7   1  16       41.47       35.21      6.42 o
   8   1  16      108.00       88.33     11.54 o
   9   1  16      169.19      149.99     39.77 o
  10   1  16       12.86       -3.74     10.44 o
  11   1  16       11.98       13.99      7.13 o
 -10   2  16       25.05       10.91      5.53 o
  -9   2  16      156.15      199.04     37.32 o
  -8   2  16       90.99      117.29     29.16 o
  -7   2  16       12.43       11.44      8.17 o
  -6   2  16        2.65       12.14     12.78 o
  -5   2  16       76.89       82.62     12.83 o
  -4   2  16        9.88       10.03      8.41 o
  -3   2  16        0.40        0.37      4.49 o
  -2   2  16       24.57       13.26     10.44 o
  -1   2  16       92.80       87.15     24.02 o
   0   2  16        2.36      -10.37      8.46 o
   1   2  16       44.75       35.46     15.60 o
   2   2  16      229.35      186.77     38.05 o
   3   2  16       13.85       26.04     16.83 o
   4   2  16       33.98       25.66     14.84 o
   5   2  16        8.53        1.68      9.40 o
   6   2  16       66.64       70.02     15.97 o
   7   2  16       13.87       10.50      6.26 o
   8   2  16       14.03      -10.12     11.47 o
   9   2  16        5.81       -5.53     10.80 o
  -8   3  16       30.88       35.77     12.10 o
  -7   3  16        1.88        3.99      7.18 o
  -6   3  16       11.65        9.88      8.42 o
  -5   3  16       56.51       98.86     15.07 o
  -4   3  16      261.37      348.08     28.88 o
  -3   3  16        1.24        1.81      5.48 o
  -2   3  16        3.73       15.79      9.50 o
  -1   3  16       51.71       68.35     18.41 o
   0   3  16        2.38       -8.01      8.00 o
   1   3  16        0.23       -1.45      5.69 o
   2   3  16        8.20        5.97      6.35 o
   3   3  16       44.43       52.26     11.86 o
   4   3  16       31.63       21.38     11.70 o
   5   3  16        5.87       -1.13      6.09 o
   6   3  16       87.99      105.71     24.22 o
   7   3  16       65.23       64.33     14.67 o
 -12   1  17        2.42        1.54      3.19 o
 -11   1  17        3.40       10.87      7.96 o
 -10   1  17      265.01      347.76     32.01 o
  -9   1  17       14.12        9.73      3.85 o
  -8   1  17      780.78      981.72     85.50 o
  -7   1  17      732.16      930.70     55.01 o
  -6   1  17     1310.74     1631.26     70.59 o
  -5   1  17      173.93      168.08     18.18 o
  -4   1  17       17.26       16.77      6.04 o
  -3   1  17        1.64        1.54      1.95 o
  -2   1  17       18.02       15.25      7.68 o
  -1   1  17      166.48      157.12     17.14 o
   0   1  17      226.57      228.12     19.79 o
   1   1  17        5.13        4.86      3.54 o
   2   1  17       34.73       38.26      9.84 o
   3   1  17      199.62      195.00     23.78 o
   4   1  17        0.93        5.00      3.28 o
   5   1  17      436.10      459.46     25.64 o
   6   1  17       35.54       31.68      6.85 o
   7   1  17      206.20      180.70     17.99 o
   8   1  17       21.03       16.28      6.33 o
   9   1  17       82.38       60.97     13.19 o
  10   1  17        3.23       -0.67      6.99 o
 -10   2  17       19.40       19.26      7.28 o
  -9   2  17       22.60       23.90     13.93 o
  -8   2  17       15.02       10.71      9.24 o
  -7   2  17        0.01       -8.16      5.88 o
  -6   2  17      199.75      205.66     39.28 o
  -5   2  17      188.09      184.12     19.59 o
  -4   2  17      214.47      202.71     25.15 o
  -3   2  17        4.84        4.65      6.30 o
  -2   2  17       11.01        9.76      6.05 o
  -1   2  17      194.73      205.16     36.29 o
   0   2  17        4.80       12.04      7.48 o
   1   2  17       40.67       38.23     15.92 o
   2   2  17        0.53        6.92      5.25 o
   3   2  17      252.29      304.42     32.95 o
   4   2  17      265.18      327.10     34.90 o
   5   2  17        1.37       -7.13     17.28 o
   6   2  17       12.46       11.44      6.76 o
   7   2  17       46.29       38.42     18.30 o
   8   2  17       11.49       13.51      8.19 o
   9   2  17       64.43       85.28     21.03 o
  -8   3  17        0.83       -8.49      9.13 o
  -7   3  17        2.05        5.96      8.67 o
  -6   3  17       10.81       20.41     10.20 o
  -5   3  17       13.37       13.12      3.93 o
  -4   3  17        1.64        6.99      5.81 o
  -3   3  17        6.79       13.48     10.42 o
  -2   3  17      102.44      108.36     22.44 o
  -1   3  17       30.98       38.13     13.67 o
   0   3  17      118.14      124.43     25.81 o
   1   3  17       34.82       29.21      9.39 o
   2   3  17        0.52        0.97      5.39 o
   3   3  17       19.21       23.87      9.36 o
   4   3  17       29.90       26.02     13.11 o
   5   3  17        6.78        3.99      4.40 o
   6   3  17        3.69       13.71      8.81 o
   7   3  17        0.71       -2.54      4.33 o
 -12   0  18       19.67       24.60      7.26 o
 -11   0  18        3.02       14.86      8.83 o
 -10   0  18       41.94       45.09     15.81 o
  -9   0  18       25.35       25.43     15.15 o
  -8   0  18     1350.24     1671.18     76.66 o
  -7   0  18       89.70      117.53     40.94 o
  -6   0  18     1699.68     2029.93     78.62 o
  -5   0  18      120.08      100.13     30.94 o
  -4   0  18       62.55       61.63     14.78 o
  -3   0  18      338.81      417.84     36.63 o
  -2   0  18       72.37       66.45     14.74 o
  -1   0  18        6.15       10.70      6.25 o
   0   0  18      176.26      188.35     22.55 o
   1   0  18      307.40      282.33     27.49 o
   2   0  18      633.49      532.63     56.52 o
   3   0  18      166.60      133.72     28.32 o
   4   0  18      198.09      202.39     36.77 o
   5   0  18       77.27       86.55     14.05 o
   6   0  18      258.54      198.15     18.85 o
   7   0  18      177.57      146.22     19.32 o
   8   0  18      250.97      226.79     36.70 o
   9   0  18      486.91      503.44     44.55 o
  10   0  18      178.09      174.59     58.98 o
  11   0  18       15.03        0.52      9.48 o
 -11   1  18       29.38       25.14     10.62 o
 -10   1  18       49.46       65.43     13.61 o
  -9   1  18      155.22      161.18     22.71 o
  -8   1  18       37.84       55.81     19.49 o
  -7   1  18       94.25      112.05     19.27 o
  -6   1  18       46.84       48.78     12.21 o
  -5   1  18      351.17      392.60     34.18 o
  -4   1  18        1.83        0.16      3.11 o
  -3   1  18      423.45      409.88     30.14 o
  -2   1  18      211.58      204.38     25.81 o
  -1   1  18       18.86       13.89      6.33 o
   0   1  18      638.20      632.66     34.85 o
   1   1  18      207.40      188.54     18.88 o
   2   1  18      265.28      277.47     27.86 o
   3   1  18       25.79       17.16      5.66 o
   4   1  18       58.98       66.89     11.89 o
   5   1  18        1.73        0.93      3.40 o
   6   1  18       76.97       66.27     10.45 o
   7   1  18      120.95      126.73     16.23 o
   8   1  18      100.62       85.09     13.06 o
   9   1  18       63.76       82.37     13.00 o
  10   1  18        5.66        7.31     10.13 o
 -10   2  18        0.16        3.43      5.38 o
  -9   2  18       55.91       80.92     21.61 o
  -8   2  18       14.16       17.49     11.96 o
  -7   2  18      189.84      232.84     40.64 o
  -6   2  18       61.75       51.84     17.81 o
  -5   2  18      156.33      163.71     32.05 o
  -4   2  18      550.19      580.40     36.73 o
  -3   2  18        2.11       -0.09      2.48 o
  -2   2  18        2.74       -2.03      4.25 o
  -1   2  18      121.33       77.25     24.42 o
   0   2  18      152.84      120.69     28.90 o
   1   2  18      213.36      185.65     36.09 o
   2   2  18      359.88      397.79     38.42 o
   3   2  18        0.14        2.43      6.08 o
   4   2  18       97.18      130.25     21.45 o
   5   2  18      308.29      404.09     38.13 o
   6   2  18        7.98        7.00      9.44 o
   7   2  18      104.32      138.11     30.88 o
   8   2  18      204.18      272.90     38.42 o
   9   2  18        0.04       -9.76     11.23 o
  -7   3  18        7.63       24.33     10.27 o
  -6   3  18        2.76        3.97      4.44 o
  -5   3  18        2.33        2.90      5.02 o
  -4   3  18       51.67       72.47     17.11 o
  -3   3  18       69.51       93.78     20.37 o
  -2   3  18        0.00       -0.29      5.98 o
  -1   3  18       74.13       95.65     20.54 o
   0   3  18      153.93      207.00     31.72 o
   1   3  18       30.33       36.08      9.76 o
   2   3  18        2.36       -5.64      7.49 o
   3   3  18       73.91      101.11     15.46 o
   4   3  18       20.36       18.26      8.09 o
   5   3  18        1.51       -7.36      8.44 o
   6   3  18        7.95        4.90      5.36 o
 -11   1  19        7.76        9.97      6.52 o
 -10   1  19        0.09        1.08      4.15 o
  -9   1  19       12.39        4.41      5.91 o
  -8   1  19       97.53      125.68     29.95 o
  -7   1  19      350.73      436.10     57.57 o
  -6   1  19        4.56       -0.41     21.43 o
  -5   1  19     1102.84     1224.07    119.90 o
  -4   1  19       42.50       36.14      8.56 o
  -3   1  19        0.50       -2.04      8.24 o
  -2   1  19        0.20       -1.02      3.74 o
  -1   1  19        4.44        0.22      4.77 o
   0   1  19       76.53       67.43     11.57 o
   1   1  19      370.14      364.34     33.43 o
   2   1  19      378.10      404.07     51.33 o
   3   1  19       93.69       77.96     22.29 o
   4   1  19      609.78      648.21     29.86 o
   5   1  19       16.88       10.44      4.40 o
   6   1  19      163.82      152.99     13.75 o
   7   1  19        0.22        1.64      4.66 o
   8   1  19      268.87      243.89     22.73 o
   9   1  19       43.10       36.26     12.14 o
  10   1  19      101.18       91.21     20.34 o
 -10   2  19      104.82      116.48     41.67 o
  -9   2  19        9.78       15.43     10.43 o
  -8   2  19       27.44       39.65     15.95 o
  -7   2  19        1.12       -4.76     10.25 o
  -6   2  19       41.59       40.42     16.49 o
  -5   2  19      214.68      235.01     41.10 o
  -4   2  19        0.71       -1.47      5.24 o
  -3   2  19       33.78       22.35      7.62 o
  -2   2  19       44.96       36.88     18.75 o
  -1   2  19      230.51      157.19     34.26 o
   0   2  19      108.54       63.64     22.40 o
   1   2  19      150.52      140.03     32.78 o
   2   2  19      160.26      210.57     56.89 o
   3   2  19        2.01        5.09      6.27 o
   4   2  19        0.00        7.44     11.44 o
   5   2  19      339.65      432.65     39.01 o
   6   2  19       34.64       37.33     16.43 o
   7   2  19        2.23        4.83      8.07 o
   8   2  19        8.45       10.16     10.59 o
  -7   3  19        0.99       11.18      8.49 o
  -6   3  19        1.86       -1.48      6.24 o
  -5   3  19       12.69       14.87      7.02 o
  -4   3  19        3.31        5.80      6.82 o
  -3   3  19       14.50       18.97      7.86 o
  -2   3  19      143.45      192.26     28.84 o
  -1   3  19      336.92      425.15     42.90 o
   0   3  19      100.94      114.69     17.97 o
   1   3  19       54.63       58.07     13.12 o
   2   3  19       20.73       30.69      8.60 o
   3   3  19       54.66       55.67     11.13 o
   4   3  19        0.99        7.90      8.76 o
   5   3  19       88.07       90.93     21.26 o
   6   3  19       14.84       12.78      6.57 o
 -11   0  20       10.98        7.43      4.96 o
 -10   0  20        9.25        5.83      5.34 o
  -9   0  20       25.94       30.90     14.90 o
  -8   0  20        7.00        9.44      9.24 o
  -7   0  20       24.41        9.69     11.32 o
  -6   0  20     1267.63     1579.04     74.68 o
  -5   0  20       20.33       14.79      8.85 o
  -4   0  20       54.93       20.59     16.24 o
  -3   0  20     1427.21     1605.03    122.80 o
  -2   0  20       24.23        6.57      9.69 o
  -1   0  20     1012.12     1034.59     56.90 o
   0   0  20      157.53      125.33     19.64 o
   1   0  20      638.82      660.27     44.87 o
   2   0  20     1035.48     1126.84     86.27 o
   3   0  20     1271.69     1349.07     95.85 o
   4   0  20     1040.14     1068.39     50.18 o
   5   0  20      638.35      626.71     39.86 o
   6   0  20      116.25      166.28     20.72 o
   7   0  20      187.32      182.52     21.45 o
   8   0  20      493.52      475.05     42.37 o
   9   0  20      188.58      216.85     28.11 o
  10   0  20        9.67       -5.15      9.42 o
 -11   1  20        3.70       -4.68      6.57 o
 -10   1  20       55.88       58.71     12.05 o
  -9   1  20        0.31       -1.81     10.09 o
  -8   1  20      134.54      147.24     29.83 o
  -7   1  20       43.32       38.57     16.91 o
  -6   1  20      135.78      114.55     19.12 o
  -5   1  20       80.66       65.69     14.96 o
  -4   1  20      130.88      125.15     20.90 o
  -3   1  20       14.36        3.75      6.01 o
  -2   1  20        9.42        6.17      3.32 o
  -1   1  20      376.20      324.22     26.61 o
   0   1  20       80.35       82.48     16.42 o
   1   1  20       30.51       24.97      9.58 o
   2   1  20       15.12       14.21      9.55 o
   3   1  20      456.42      512.96     26.37 o
   4   1  20       26.29       22.32      4.46 o
   5   1  20      474.16      512.95     27.73 o
   6   1  20        0.26        1.39      3.58 o
   7   1  20       25.36       21.51      6.68 o
   8   1  20        0.90        0.83      5.94 o
   9   1  20        9.27       17.87      8.59 o
  -9   2  20        2.60        3.58      6.45 o
  -8   2  20       84.93      100.23     15.42 o
  -7   2  20       62.82       88.86     25.98 o
  -6   2  20       26.71       31.54     14.31 o
  -5   2  20      233.11      243.25     62.52 o
  -4   2  20      116.83       94.00     17.94 o
  -3   2  20       24.79       25.16      7.79 o
  -2   2  20       21.36       11.17     10.11 o
  -1   2  20        6.57       20.80     13.80 o
   0   2  20      138.40      111.12     27.15 o
   1   2  20      111.99      122.15     21.31 o
   2   2  20      636.81      731.82     52.13 o
   3   2  20       12.59        7.22      5.59 o
   4   2  20       48.10       71.36     15.29 o
   5   2  20       81.50      109.87     19.16 o
   6   2  20        0.47        3.15      4.37 o
   7   2  20       11.12        8.77      7.66 o
   8   2  20        0.10       16.57     11.28 o
  -7   3  20        0.33       -3.73      4.41 o
  -6   3  20       10.28       18.88     10.54 o
  -5   3  20        0.00        0.90      2.34 o
  -4   3  20        2.52        6.79      5.39 o
  -3   3  20      112.31      157.89     25.96 o
  -2   3  20       11.13       13.33      7.38 o
  -1   3  20       26.82       25.39      9.13 o
   0   3  20      186.63      185.67     35.67 o
   1   3  20        0.38       -2.53      7.28 o
   2   3  20       16.38       15.00      6.50 o
   3   3  20       20.90        9.01     11.21 o
   4   3  20       35.07       37.44     14.47 o
   5   3  20      140.25      130.64     23.40 o
 -11   1  21       55.34       74.77     16.12 o
 -10   1  21       14.68        7.77      3.86 o
  -9   1  21       33.10       28.23      9.68 o
  -8   1  21       18.78        6.79      8.72 o
  -7   1  21       13.71       10.52      6.02 o
  -6   1  21       93.23       90.47     26.12 o
  -5   1  21       68.90       71.85     15.34 o
  -4   1  21       30.65       35.58     10.46 o
  -3   1  21        1.20        1.25      3.93 o
  -2   1  21        0.64       -2.93      3.62 o
  -1   1  21       43.29       40.98      9.43 o
   0   1  21      131.85      115.89     19.21 o
   1   1  21     1989.93     2199.21     86.78 o
   2   1  21      144.03      125.42     30.84 o
   3   1  21      419.93      412.78     31.58 o
   4   1  21     1883.68     2157.17     56.19 o
   5   1  21       22.96       21.25      4.52 o
   6   1  21      342.89      350.03     22.96 o
   7   1  21      152.39      184.45     18.45 o
   8   1  21        3.31        2.78      7.96 o
   9   1  21       19.72       14.68      7.24 o
  -9   2  21        8.56       12.58      5.54 o
  -8   2  21        0.37        4.31      3.22 o
  -7   2  21       44.91       38.35     11.43 o
  -6   2  21        3.00      -15.63     10.42 o
  -5   2  21       77.74       55.67     22.00 o
  -4   2  21       37.75       30.22      9.74 o
  -3   2  21      401.15      435.54     52.58 o
  -2   2  21      128.45      101.11     26.80 o
  -1   2  21       10.99        4.01      4.81 o
   0   2  21       38.10       33.95     12.13 o
   1   2  21      302.53      317.77     43.47 o
   2   2  21       37.23       45.01     12.57 o
   3   2  21      324.04      381.10     37.55 o
   4   2  21      151.43      173.97     24.34 o
   5   2  21      597.32      749.76     48.75 o
   6   2  21      212.87      254.79     39.38 o
   7   2  21      285.98      387.02     44.02 o
   8   2  21        7.88       -4.37      8.16 o
  -6   3  21       12.02       19.62      8.81 o
  -5   3  21       42.35       73.89     13.47 o
  -4   3  21       95.67      136.78     20.84 o
  -3   3  21        0.60       -5.46      8.55 o
  -2   3  21      125.93      166.63     25.77 o
  -1   3  21       19.68       14.54      9.02 o
   0   3  21        0.44        2.18      3.65 o
   1   3  21       22.38       18.61      6.69 o
   2   3  21       26.04       25.48     11.24 o
   3   3  21        8.87       14.87     10.55 o
   4   3  21       23.05       15.51      7.72 o
 -11   0  22        2.40       -2.60      5.57 o
 -10   0  22       96.67      120.61     23.50 o
  -9   0  22       14.32        7.62      4.88 o
  -8   0  22       83.39      109.75     18.63 o
  -7   0  22       64.10       61.58     21.23 o
  -6   0  22      546.90      580.86     45.47 o
  -5   0  22      196.44      165.73     24.89 o
  -4   0  22      120.01      114.81     20.10 o
  -3   0  22       18.60       12.29      9.40 o
  -2   0  22        0.11       12.21      7.34 o
  -1   0  22       16.89       11.56      7.08 o
   0   0  22       24.04       20.07      5.34 o
   1   0  22     2690.00     2852.90    131.97 o
   2   0  22       42.88       47.53     17.79 o
   3   0  22     6213.99     6929.61    162.06 o
   4   0  22       42.74       55.37     14.24 o
   5   0  22      222.62      219.14     23.68 o
   6   0  22      493.59      513.52     40.99 o
   7   0  22        1.02       -6.51      7.83 o
   8   0  22       13.31       44.68     17.76 o
   9   0  22       44.81       51.90     21.87 o
 -10   1  22        9.86       10.29      5.91 o
  -9   1  22        0.63        0.60      4.90 o
  -8   1  22       25.25       19.87     12.73 o
  -7   1  22        6.03       12.13     12.99 o
  -6   1  22       16.37       14.79     10.94 o
  -5   1  22      164.28      136.25     19.25 o
  -4   1  22      126.94      116.02     15.88 o
  -3   1  22       12.31        0.17      3.62 o
  -2   1  22       21.02       15.84      5.94 o
  -1   1  22      389.65      361.49     29.57 o
   0   1  22       18.31        6.04      3.97 o
   1   1  22        0.48       -5.36     11.19 o
   2   1  22      116.28      129.15     31.32 o
   3   1  22     1174.21     1343.74     57.99 o
   4   1  22      447.98      451.45     28.83 o
   5   1  22        0.51        4.33      3.55 o
   6   1  22        4.65        7.20      3.15 o
   7   1  22        1.41       -1.38      4.94 o
   8   1  22       65.99       61.51     11.98 o
   9   1  22       10.77       16.41      8.53 o
  -9   2  22        2.15        1.09      3.11 o
  -8   2  22        0.13        1.79      4.31 o
  -7   2  22       12.55       12.18      8.58 o
  -6   2  22       29.69       26.13      8.61 o
  -5   2  22       12.55       16.38      7.53 o
  -4   2  22       16.37       15.83      7.82 o
  -3   2  22      216.08      186.16     38.73 o
  -2   2  22        0.37        4.43      9.20 o
  -1   2  22      121.67      106.01     27.96 o
   0   2  22        0.11        6.34      4.49 o
   1   2  22      115.80       90.40     18.17 o
   2   2  22       50.25       53.39     13.60 o
   3   2  22      262.21      294.94     52.16 o
   4   2  22       10.82        3.01      4.74 o
   5   2  22      291.90      410.12     38.52 o
   6   2  22      186.16      237.99     36.46 o
   7   2  22       47.06       58.90     15.63 o
  -5   3  22        7.37        5.02      3.87 o
  -4   3  22        2.01        5.09      3.93 o
  -3   3  22      136.00      177.20     84.60 o
  -2   3  22       16.23        8.93      5.98 o
  -1   3  22       70.70       84.11     31.41 o
   0   3  22       52.99       51.80     18.57 o
   1   3  22       24.90       22.93     13.56 o
   2   3  22       65.12       67.80     16.83 o
   3   3  22       10.92       -0.73      6.09 o
   4   3  22        2.08       -5.52      7.09 o
 -10   1  23        1.14        0.30      4.38 o
  -9   1  23        1.92       -7.06      6.25 o
  -8   1  23        3.32       -4.68     11.92 o
  -7   1  23        1.18        3.21      7.48 o
  -6   1  23       24.28       35.31     15.83 o
  -5   1  23       17.55       17.34     18.22 o
  -4   1  23        6.44        0.25      3.38 o
  -3   1  23       24.65       15.83      5.72 o
  -2   1  23       40.05       24.94      5.96 o
  -1   1  23      777.14      772.22     43.18 o
   0   1  23        1.64       -0.36      4.89 o
   1   1  23      612.83      726.38     77.00 o
   2   1  23       42.38       44.42     10.12 o
   3   1  23      590.98      681.29     41.40 o
   4   1  23      285.20      323.95     28.60 o
   5   1  23      341.04      405.54     26.65 o
   6   1  23       55.37       63.85     10.19 o
   7   1  23        0.46       -2.75      6.01 o
   8   1  23       13.96        6.53      5.07 o
  -8   2  23        1.47        0.06      5.39 o
  -7   2  23       32.37       29.28      6.99 o
  -6   2  23       26.07       25.40      7.99 o
  -5   2  23        4.28       10.40      7.85 o
  -4   2  23       44.78       38.06     10.33 o
  -3   2  23      247.41      183.26     35.13 o
  -2   2  23        5.94       10.07      7.93 o
  -1   2  23       53.92       29.06     14.38 o
   0   2  23      297.99      250.93     29.64 o
   1   2  23       52.03       54.05     14.12 o
   2   2  23        3.61        8.57      4.96 o
   3   2  23       77.84       79.51     16.20 o
   4   2  23       18.27       19.58      4.29 o
   5   2  23        1.33        3.73      3.12 o
   6   2  23        1.37       -0.73      7.91 o
   7   2  23       12.69       29.78     11.94 o
  -5   3  23      156.68      298.78     23.19 o
  -4   3  23        0.35       -1.24     10.11 o
  -3   3  23       83.74       77.85     58.39 o
  -2   3  23        1.11       -1.03      5.59 o
  -1   3  23        0.49       12.09      5.89 o
   0   3  23       41.60       41.51     13.78 o
   1   3  23       67.66       62.22     15.55 o
   2   3  23        0.74        3.52     11.90 o
   3   3  23        1.90      -11.94      8.35 o
 -10   0  24       13.01       12.00      7.85 o
  -9   0  24        1.15       -6.98      4.65 o
  -8   0  24        1.07       -2.93      5.24 o
  -7   0  24       75.05       83.15     22.90 o
  -6   0  24       99.21       69.10     32.25 o
  -5   0  24        1.07        8.67     17.12 o
  -4   0  24       11.17       10.11      6.90 o
  -3   0  24      290.99      245.76     69.47 o
  -2   0  24        8.48        2.18      4.96 o
  -1   0  24      158.81      112.29     24.82 o
   0   0  24        4.94       -2.30      3.87 o
   1   0  24     1364.86     1380.02    102.11 o
   2   0  24      223.30      181.25     35.75 o
   3   0  24      579.49      589.05     47.25 o
   4   0  24      108.33      118.32     21.18 o
   5   0  24      236.99      252.44     30.26 o
   6   0  24       14.27       16.71     12.56 o
   7   0  24       72.02       73.24     23.73 o
   8   0  24       34.60       39.03     17.09 o
 -10   1  24        2.56        2.16      3.23 o
  -9   1  24       19.38       20.45      9.97 o
  -8   1  24        7.48        7.18      7.12 o
  -7   1  24       11.89       17.32      6.87 o
  -6   1  24      164.74      182.80     31.21 o
  -5   1  24       89.30       69.53     16.15 o
  -4   1  24      131.82      126.53     22.64 o
  -3   1  24       60.65       40.68     13.11 o
  -2   1  24       32.11       15.39      5.30 o
  -1   1  24      231.68      214.65     28.96 o
   0   1  24        1.09        4.51      4.47 o
   1   1  24       83.91      116.78     30.99 o
   2   1  24      173.44      163.99     20.51 o
   3   1  24       14.97       14.16      4.58 o
   4   1  24      206.81      234.87     23.78 o
   5   1  24      512.64      631.35     38.78 o
   6   1  24       13.71       17.34      4.65 o
   7   1  24       12.42       30.24      7.80 o
   8   1  24       27.50        4.44     15.49 o
  -8   2  24       42.92       40.13      8.66 o
  -7   2  24        0.31       -0.55      3.53 o
  -6   2  24        8.93       10.42      6.42 o
  -5   2  24       59.34       53.54     12.77 o
  -4   2  24       12.61       11.65      7.49 o
  -3   2  24       91.93       54.99     19.29 o
  -2   2  24        7.32        0.88      5.26 o
  -1   2  24       36.41       31.48     14.30 o
   0   2  24       36.93       24.08      9.44 o
   1   2  24       40.20       35.67      9.52 o
   2   2  24        2.87        5.57      4.42 o
   3   2  24        7.23       10.01      5.77 o
   4   2  24        0.22       -3.00      6.96 o
   5   2  24      120.98      170.57     29.87 o
   6   2  24      102.81       99.79     19.50 o
  -4   3  24        4.37       18.48      6.81 o
  -3   3  24       58.68       41.35     46.30 o
  -2   3  24        3.61        1.85      7.72 o
  -1   3  24       42.21       23.08     16.86 o
   0   3  24       29.69       29.58     10.83 o
   1   3  24        4.21       -0.40      2.45 o
   2   3  24        0.92        2.63      5.44 o
  -9   1  25        4.09       -0.99      9.45 o
  -8   1  25        1.76        0.30      6.92 o
  -7   1  25        3.14        3.53      4.51 o
  -6   1  25       66.49       79.99     15.49 o
  -5   1  25       51.43       62.48     16.21 o
  -4   1  25      229.16      199.21     48.97 o
  -3   1  25       19.43       12.03      5.77 o
  -2   1  25       85.81       57.16     33.23 o
  -1   1  25      518.65      411.01     60.73 o
   0   1  25       36.54       24.79     17.57 o
   1   1  25       52.84       57.19     21.74 o
   2   1  25       42.86       51.36     11.18 o
   3   1  25       45.47       47.61     10.19 o
   4   1  25       85.79      104.90     15.63 o
   5   1  25        1.90        0.98      4.57 o
   6   1  25        6.27        9.47      6.18 o
   7   1  25        0.12       -3.12      5.13 o
  -7   2  25        2.41        3.09      2.72 o
  -6   2  25       29.34       23.60     13.89 o
  -5   2  25        2.41        2.35      6.45 o
  -4   2  25        1.25        0.81      6.57 o
  -3   2  25       80.42       59.70     19.49 o
  -2   2  25       64.01       79.41     24.58 o
  -1   2  25      761.89      778.07     72.80 o
   0   2  25       13.68        3.97      5.18 o
   1   2  25       36.14       19.98     10.91 o
   2   2  25        1.52        2.46      3.62 o
   3   2  25       78.54       69.35     13.93 o
   4   2  25       20.28       22.96     13.14 o
   5   2  25      142.10      132.63     22.87 o
   6   2  25        0.11        7.34      5.33 o
  -2   3  25        0.09        2.79      3.57 o
  -1   3  25        0.31       -2.30      2.52 o
   0   3  25        6.33        3.82      6.57 o
  -9   0  26       90.27      124.66     27.75 o
  -8   0  26       20.67       28.41      6.90 o
  -7   0  26      105.99       70.67     41.19 o
  -6   0  26       57.19       60.91     18.69 o
  -5   0  26       14.62        8.75      6.00 o
  -4   0  26      824.09      764.54    105.57 o
  -3   0  26      298.97      209.02     38.60 o
  -2   0  26      179.89      109.40     29.39 o
  -1   0  26        0.55      -18.26     12.17 o
   0   0  26       32.89       35.58     14.78 o
   1   0  26      221.72      207.88     39.17 o
   2   0  26       62.48       58.93     14.82 o
   3   0  26      121.69      109.49     19.75 o
   4   0  26      128.02      133.87     21.38 o
   5   0  26      127.23      134.49     20.95 o
   6   0  26      451.47      611.06     65.33 o
   7   0  26       39.98       52.93     18.42 o
  -9   1  26        3.09       -5.66      4.14 o
  -8   1  26        8.75        6.18      3.57 o
  -7   1  26       32.98       37.61      8.45 o
  -6   1  26        0.34        0.25      4.25 o
  -5   1  26       30.73       20.84      9.17 o
  -4   1  26       21.74       10.36      4.84 o
  -3   1  26       36.50       25.51     10.71 o
  -2   1  26        4.51       -9.70      9.49 o
  -1   1  26       29.48       20.53     12.78 o
   0   1  26       47.89       33.81     18.88 o
   1   1  26      150.92      131.96     32.80 o
   2   1  26       59.53       65.50     12.64 o
   3   1  26       10.33        8.19      4.37 o
   4   1  26       70.69       79.85     13.22 o
   5   1  26      105.43      118.54     15.48 o
   6   1  26       55.49       83.73     15.33 o
   7   1  26        2.66       10.10      5.72 o
  -7   2  26        0.57       -0.28      3.10 o
  -6   2  26       16.46        7.39      5.08 o
  -5   2  26       19.60       13.53      6.37 o
  -4   2  26        2.32        0.06      5.22 o
  -3   2  26        9.33       -1.57      9.43 o
  -2   2  26       33.35       20.07     10.51 o
  -1   2  26       80.44       73.80     21.76 o
   0   2  26       60.89       39.84     17.17 o
   1   2  26        1.05        8.08      9.29 o
   2   2  26       13.30       15.86      7.99 o
   3   2  26       15.69       14.52      6.91 o
   4   2  26       53.65       57.86     10.86 o
   5   2  26       88.51       67.91     14.88 o
  -8   1  27       80.97      110.63     14.51 o
  -7   1  27        5.77        8.77      4.18 o
  -6   1  27       61.49       87.52     18.29 o
  -5   1  27       22.74       16.88      5.45 o
  -4   1  27       44.47       52.34     14.78 o
  -3   1  27       64.85       41.63     12.39 o
  -2   1  27       87.12       72.51     16.01 o
  -1   1  27      285.68      252.01     46.54 o
   0   1  27        1.13       -1.00      6.37 o
   1   1  27       71.36       54.51     11.97 o
   2   1  27       12.03        9.25      3.70 o
   3   1  27        1.33        2.56      3.48 o
   4   1  27        5.50        6.30      3.51 o
   5   1  27      266.57      372.50     25.93 o
   6   1  27       25.87       29.05      7.47 o
  -6   2  27        0.04        0.73      5.76 o
  -5   2  27        0.01        3.27      3.82 o
  -4   2  27        0.02       -1.86      5.30 o
  -3   2  27        5.62        3.64      6.00 o
  -2   2  27       19.92        3.81      7.34 o
  -1   2  27       26.58       16.55      9.92 o
   0   2  27        1.37       -2.44      7.02 o
   1   2  27       20.63       13.53      7.74 o
   2   2  27       27.67       22.53     11.06 o
   3   2  27        0.01        0.71      3.27 o
   4   2  27       12.49       22.57     10.32 o
  -8   0  28       44.05       46.88     15.39 o
  -7   0  28        5.26        6.70      5.80 o
  -6   0  28      119.17      174.06     32.10 o
  -5   0  28       84.84       61.34     28.96 o
  -4   0  28       58.86       47.98     31.18 o
  -3   0  28        5.93       -5.52     14.80 o
  -2   0  28      165.38      130.50     20.03 o
  -1   0  28        0.96       -1.10      5.67 o
   0   0  28       27.79       27.84     13.06 o
   1   0  28      447.95      448.21     53.82 o
   2   0  28       25.64       27.21      9.26 o
   3   0  28      122.69      126.01     19.85 o
   4   0  28      189.71      227.53     25.68 o
   5   0  28       34.14       55.59     19.14 o
   6   0  28       92.01      120.39     25.52 o
  -8   1  28        2.25        1.54      3.45 o
  -7   1  28       62.93       78.79     19.50 o
  -6   1  28        0.03       -5.06      3.83 o
  -5   1  28        0.51       -0.94      4.60 o
  -4   1  28       28.55       25.06      8.57 o
  -3   1  28        0.17       10.29     16.26 o
  -2   1  28       59.85       42.87     17.16 o
  -1   1  28       14.77       12.37     10.37 o
   0   1  28       73.97       46.34     20.11 o
   1   1  28        8.15        3.53      3.32 o
   2   1  28      143.50      148.66     17.84 o
   3   1  28       11.71        4.81      5.01 o
   4   1  28        9.11        7.04      3.35 o
   5   1  28      101.31      130.56     14.18 o
   6   1  28        3.53        5.14      5.08 o
  -5   2  28        6.98       -0.65      2.58 o
  -4   2  28        2.73        0.55      3.13 o
  -3   2  28        0.01        7.38      7.72 o
  -2   2  28       17.19       19.38     10.18 o
  -1   2  28       11.23        8.60      7.53 o
   0   2  28        1.53        0.87      4.63 o
   1   2  28       17.63       10.20      6.51 o
   2   2  28        3.42        7.55      6.41 o
   3   2  28       24.64       12.11      8.48 o
  -7   1  29        0.02        0.44      4.32 o
  -6   1  29        0.70       -0.02      2.86 o
  -5   1  29        0.41        0.87      2.92 o
  -4   1  29       13.51        9.45      4.59 o
  -3   1  29        9.21       11.83      6.49 o
  -2   1  29        1.88       -0.93      5.46 o
  -1   1  29        2.94        0.83      6.49 o
   0   1  29       58.53       29.99      8.35 o
   1   1  29        2.29        1.14      2.71 o
   2   1  29        0.02        2.94      2.95 o
   3   1  29       63.84       77.59     11.38 o
   4   1  29        3.11        0.15      3.39 o
   5   1  29        4.15        3.04      2.63 o
  -4   2  29       55.03       28.21      7.87 o
  -3   2  29        3.80        2.28      3.86 o
  -2   2  29       15.56        8.64      6.38 o
  -1   2  29        3.20        3.05      7.12 o
   0   2  29       18.05        5.44      4.36 o
   1   2  29       20.42        8.81      5.59 o
   2   2  29        5.02        2.30      3.67 o
  -7   0  30       78.41      106.56     33.74 o
  -6   0  30        9.98       36.78     14.55 o
  -5   0  30        2.75        4.44      6.60 o
  -4   0  30        5.59        3.53      9.30 o
  -3   0  30        0.82        5.60      6.11 o
  -2   0  30       37.38       26.76     16.48 o
  -1   0  30        3.93       12.71      6.37 o
   0   0  30       21.49       13.77      7.35 o
   1   0  30       13.57        8.67      3.91 o
   2   0  30       83.71       99.51     16.38 o
   3   0  30        4.70       10.10      5.15 o
   4   0  30      168.62      241.56     35.70 o
   5   0  30        6.94       13.89      6.83 o
  -6   1  30       19.83       16.97      6.47 o
  -5   1  30        5.96        2.69      3.04 o
  -4   1  30        0.11       -1.62      3.74 o
  -3   1  30        0.01       -1.31      2.97 o
  -2   1  30       77.18       51.85     18.56 o
  -1   1  30        0.52       -4.13      4.43 o
   0   1  30       15.36        8.74      4.52 o
   1   1  30      107.67      105.02     14.44 o
   2   1  30        0.05        1.56      2.98 o
   3   1  30      101.96      120.73     13.50 o
   4   1  30       56.70       78.86     10.11 o
  -2   2  30        0.79       -0.90      6.18 o
  -1   2  30        0.37       -0.36      3.54 o
   0   2  30       14.33       14.96      7.84 o
  -5   1  31       20.52       23.57      6.98 o
  -4   1  31       30.33       16.29      8.94 o
  -3   1  31        0.06       -2.54      3.25 o
  -2   1  31       48.19       34.70     15.18 o
  -1   1  31        2.11        0.02      2.35 o
   0   1  31       40.58       33.18      7.44 o
   1   1  31        1.02       -0.34      1.93 o
   2   1  31       64.48       71.97      9.90 o
   3   1  31       26.45       36.07      6.66 o
  -5   0  32       10.38       22.69      8.13 o
  -4   0  32        0.06        0.29      6.08 o
  -3   0  32       25.31       59.74     15.86 o
  -2   0  32      113.62      136.24     23.28 o
  -1   0  32        0.09        1.20      2.89 o
   0   0  32       96.74       89.60     22.21 o
   1   0  32       47.10       42.46     15.00 o
   2   0  32      156.30      201.99     30.62 o
   3   0  32      216.07      285.00     33.72 o
  -4   1  32        7.07        4.13      3.52 o
  -3   1  32        1.05        1.09      2.63 o
  -2   1  32        8.97        8.08      2.51 o
  -1   1  32        1.24        2.60      2.95 o
   0   1  32       18.86       11.90      3.75 o
   1   1  32        0.05        0.62      2.17 o
   2   1  32       34.93       31.76     11.04 o
 
